# Supplementary material for: HomeoboxC6 promotes metastasis by orchestrating the DKK1/Wnt/β-catenin axis in right-sided colon cancer
Source: Cell Death Dis. 2021 Apr 1;12(4):337. doi: 10.1038/s41419-021-03630-x (PMC8016886; doi:10.1038/s41419-021-03630-x)
Supplement: Supplementary file 4 — Table S3 [file 41419_2021_3630_MOESM4_ESM.xlsx]

## Sheet: Sheet1
Table S3. Differentially expressed genes identified between NC and HOXC6-OE HCT116 cell lines.
gene_id	gene_name	transcript_id	GO	KEGG	KO_ENTRY	EC	Description	FPKM.HCT116OE	FPKM.HCT116NC	fc	log2(fc)	pval	qval	regulation	significant
ENSG00000178878	APOLD1	ENST00000588943;ENST00000534843;ENST00000326765;ENST00000540583	GO:0016020(membrane);GO:0016021(integral component of membrane);GO:0005829(cytosol);GO:0005654(nucleoplasm);GO:0005576(extracellular region);GO:0005886(plasma membrane);GO:0042157(lipoprotein metabolic process);GO:0006869(lipid transport);GO:0008289(lipid binding);GO:0007275(multicellular organism development);GO:0030154(cell differentiation);GO:0001525(angiogenesis);GO:0001666(response to hypoxi…	NA	NA	NA	apolipoprotein L domain containing 1 [Source:HGNC Symbol;Acc:HGNC:25268]	3.1742	0.119279	26.6116	4.73398	8.06848e-10	1.04011e-05	up	yes
ENSG00000136997	MYC	ENST00000613283;ENST00000524013;ENST00000520751;ENST00000377970;ENST00000621592;ENST00000517291;ENST00000641036;ENST00000641252;ENST00000259523	GO:0005634(nucleus);GO:0005654(nucleoplasm);GO:0006355(regulation of transcription, DNA-templated);GO:0003700(transcription factor activity, sequence-specific DNA binding);GO:0016020(membrane);GO:0016021(integral component of membrane);GO:0045727(positive regulation of translation);GO:0003729(mRNA binding);GO:0005515(protein binding);GO:0008150(biological_process);GO:0005635(nuclear envelope);GO:…	04010(MAPK signaling pathway);04012(ErbB signaling pathway);04310(Wnt signaling pathway);04350(TGF-beta signaling pathway);04390(Hippo signaling pathway);04630(Jak-STAT signaling pathway);04151(PI3K-Akt signaling pathway);04110(Cell cycle);04218(Cellular senescence);04550(Signaling pathways regulating pluripotency of stem cells);04919(Thyroid hormone signaling pathway);05200(Pathways in cancer);0…	K04377	NA	MYC proto-oncogene, bHLH transcription factor [Source:HGNC Symbol;Acc:HGNC:7553]	1.6253	28.761	0.0565104	-4.14534	5.2102e-08	0.000271832	down	yes
ENSG00000263244	AC087190.4	ENST00000574616	NA	NA	NA	NA		2.81659	0.180754	15.5824	3.96185	6.32609e-08	0.000271832	up	yes
ENSG00000107984	DKK1	ENST00000373970;ENST00000494277;ENST00000476752;ENST00000467359	GO:0005615(extracellular space);GO:2000726(negative regulation of cardiac muscle cell differentiation);GO:0090090(negative regulation of canonical Wnt signaling pathway);GO:0005576(extracellular region);GO:0007275(multicellular organism development);GO:0005515(protein binding);GO:0016055(Wnt signaling pathway);GO:0030178(negative regulation of Wnt signaling pathway);GO:0005886(plasma membrane);GO…	04310(Wnt signaling pathway);04310(Wnt signaling pathway)	K02165	NA	dickkopf WNT signaling pathway inhibitor 1 [Source:HGNC Symbol;Acc:HGNC:2891]	23.6216	1.70916	13.8206	3.78875	1.47446e-07	0.000475183	up	yes
ENSG00000124208	TMEM189-UBE2V1	ENST00000341698	GO:0016020(membrane);GO:0016021(integral component of membrane);GO:0005654(nucleoplasm);GO:0005634(nucleus);GO:0005737(cytoplasm);GO:0031625(ubiquitin protein ligase binding);GO:0061630(ubiquitin protein ligase activity);GO:0006301(postreplication repair);GO:0070534(protein K63-linked ubiquitination)	NA	NA	NA	TMEM189-UBE2V1 readthrough [Source:HGNC Symbol;Acc:HGNC:33521]	33.64	2.53941	13.2472	3.72762	1.89181e-07	0.000487746	up	yes
ENSG00000118707	TGIF2	ENST00000373872;ENST00000611732;ENST00000561398;ENST00000558465;ENST00000560025;ENST00000557885;ENST00000558028;ENST00000373874	GO:0005634(nucleus);GO:0005654(nucleoplasm);GO:0006355(regulation of transcription, DNA-templated);GO:0006351(transcription, DNA-templated);GO:0003677(DNA binding);GO:0003700(transcription factor activity, sequence-specific DNA binding);GO:0000122(negative regulation of transcription from RNA polymerase II promoter);GO:0010470(regulation of gastrulation);GO:0038092(nodal signaling pathway);GO:004…	04350(TGF-beta signaling pathway);04350(TGF-beta signaling pathway)	K19553	NA	TGFB induced factor homeobox 2 [Source:HGNC Symbol;Acc:HGNC:15764]	8.05158	0.613515	13.1237	3.7141	2.89768e-07	0.000622567	up	yes
ENSG00000257341	AL928654.4	ENST00000550554;ENST00000477724;ENST00000553228;ENST00000547940	NA	NA	NA	NA		0.593161	9.04206	0.0656003	-3.93015	3.98122e-07	0.000733171	down	yes
ENSG00000197757	HOXC6	ENST00000394331;ENST00000243108;ENST00000509328;ENST00000504315	GO:0006355(regulation of transcription, DNA-templated);GO:0003677(DNA binding);GO:0003700(transcription factor activity, sequence-specific DNA binding);GO:0005634(nucleus);GO:0005829(cytosol);GO:0005654(nucleoplasm);GO:0006351(transcription, DNA-templated);GO:0043565(sequence-specific DNA binding);GO:0007275(multicellular organism development);GO:1903507(negative regulation of nucleic acid-templa…	NA	NA	NA	homeobox C6 [Source:HGNC Symbol;Acc:HGNC:5128]	16.8813	1.48216	11.3897	3.50965	7.57483e-07	0.00122059	up	yes
ENSG00000234616	JRK	ENST00000612905;ENST00000614134;ENST00000503272;ENST00000591180;ENST00000571961;ENST00000587499;ENST00000615982;ENST00000506774;ENST00000587883	GO:0003676(nucleic acid binding);GO:0003677(DNA binding);GO:0003729(mRNA binding);GO:0005634(nucleus);GO:0005737(cytoplasm);GO:0030529(intracellular ribonucleoprotein complex);GO:0030529(intracellular ribonucleoprotein complex)	NA	NA	NA	Jrk helix-turn-helix protein [Source:HGNC Symbol;Acc:HGNC:6199]	0.176552	2.27318	0.0776674	-3.68655	1.09023e-06	0.00156158	down	yes
ENSG00000136167	LCP1	ENST00000494531;ENST00000323076;ENST00000469227;ENST00000460190;ENST00000398576;ENST00000416500	GO:0005737(cytoplasm);GO:0016020(membrane);GO:0046872(metal ion binding);GO:0005829(cytosol);GO:0005509(calcium ion binding);GO:0003779(actin binding);GO:0005886(plasma membrane);GO:0015629(actin cytoskeleton);GO:0005856(cytoskeleton);GO:0042995(cell projection);GO:0005615(extracellular space);GO:0030054(cell junction);GO:0005925(focal adhesion);GO:0042802(identical protein binding);GO:0051015(ac…	NA	NA	NA	lymphocyte cytosolic protein 1 [Source:HGNC Symbol;Acc:HGNC:6528]	1.84457	0.214351	8.60538	3.10524	1.32179e-05	0.0170392	up	yes
ENSG00000173166	RAPH1	ENST00000319170;ENST00000308091;ENST00000418114;ENST00000419464;ENST00000439222;ENST00000423104;ENST00000420371;ENST00000465669;ENST00000453034	GO:0007165(signal transduction);GO:0005737(cytoplasm);GO:0016020(membrane);GO:0005829(cytosol);GO:0005886(plasma membrane);GO:0005856(cytoskeleton);GO:0042995(cell projection);GO:0005515(protein binding);GO:0016604(nuclear body);GO:0030027(lamellipodium);GO:0030175(filopodium);GO:0048675(axon extension);GO:0031252(cell leading edge);GO:0031252(cell leading edge)	NA	NA	NA	Ras association (RalGDS/AF-6) and pleckstrin homology domains 1 [Source:HGNC Symbol;Acc:HGNC:14436]	0.207408	1.91134	0.108514	-3.20404	1.55433e-05	0.0182154	down	yes
ENSG00000153094	BCL2L11	ENST00000393256;ENST00000639340;ENST00000621302;ENST00000308659;ENST00000415458;ENST00000619294;ENST00000610735;ENST00000622509;ENST00000433098;ENST00000393252;ENST00000620862;ENST00000405953;ENST00000615946;ENST00000432179;ENST00000622612;ENST00000337565;ENST00000436733	GO:0016020(membrane);GO:0005739(mitochondrion);GO:0005515(protein binding);GO:0006915(apoptotic process);GO:0005829(cytosol);GO:0008017(microtubule binding);GO:0012505(endomembrane system);GO:0043065(positive regulation of apoptotic process);GO:0032464(positive regulation of protein homooligomerization);GO:0090200(positive regulation of release of cytochrome c from mitochondria);GO:0005741(mitoch…	04068(FoxO signaling pathway);04151(PI3K-Akt signaling pathway);04210(Apoptosis);04215(Apoptosis - multiple species);05200(Pathways in cancer);05206(MicroRNAs in cancer);05210(Colorectal cancer);04932(Non-alcoholic fatty liver disease (NAFLD));01521(EGFR tyrosine kinase inhibitor resistance);01521(EGFR tyrosine kinase inhibitor resistance)	K16341	NA	BCL2 like 11 [Source:HGNC Symbol;Acc:HGNC:994]	0.510209	3.95519	0.128997	-2.95459	6.14434e-05	0.0660056	down	yes
ENSG00000155265	GOLGA7B	ENST00000370602;ENST00000596005	GO:0016020(membrane);GO:0005794(Golgi apparatus);GO:0000139(Golgi membrane);GO:0072659(protein localization to plasma membrane);GO:0006612(protein targeting to membrane);GO:0019706(protein-cysteine S-palmitoyltransferase activity);GO:0018230(peptidyl-L-cysteine S-palmitoylation);GO:0002178(palmitoyltransferase complex);GO:0002178(palmitoyltransferase complex)	NA	NA	NA	golgin A7 family member B [Source:HGNC Symbol;Acc:HGNC:31668]	1.76006	0.260796	6.74878	2.75463	6.97328e-05	0.0691481	up	yes
ENSG00000284194	SCO2	ENST00000638670;ENST00000535425;ENST00000543927;ENST00000638598	GO:0016763(transferase activity, transferring pentosyl groups);GO:0006213(pyrimidine nucleoside metabolic process);GO:0008152(metabolic process);GO:0016757(transferase activity, transferring glycosyl groups);GO:0004645(phosphorylase activity);GO:0006206(pyrimidine nucleobase metabolic process);GO:0006206(pyrimidine nucleobase metabolic process)	05230(Central carbon metabolism in cancer);05230(Central carbon metabolism in cancer)	K07152	NA	SCO2, cytochrome c oxidase assembly protein [Source:NCBI gene;Acc:9997]	12.9965	2.0745	6.26487	2.64728	0.000113792	0.104778	up	yes
ENSG00000108786	HSD17B1	ENST00000593215;ENST00000225929;ENST00000590299;ENST00000587280;ENST00000585807	GO:0005737(cytoplasm);GO:0005829(cytosol);GO:0016491(oxidoreductase activity);GO:0055114(oxidation-reduction process);GO:0006629(lipid metabolic process);GO:0006694(steroid biosynthetic process);GO:0004303(estradiol 17-beta-dehydrogenase activity);GO:0006703(estrogen biosynthetic process);GO:0003824(catalytic activity);GO:0008210(estrogen metabolic process);GO:0005496(steroid binding);GO:0070401(…	00140(Steroid hormone biosynthesis);04913(Ovarian Steroidogenesis);04913(Ovarian Steroidogenesis)	K00044	EC:1.1.1.62	hydroxysteroid 17-beta dehydrogenase 1 [Source:HGNC Symbol;Acc:HGNC:5210]	1.19843	0.192328	6.23118	2.6395	0.00015228	0.130869	up	yes
ENSG00000170100	ZNF778	ENST00000306502;ENST00000567651;ENST00000565877;ENST00000433976;ENST00000620195;ENST00000565414	GO:0003676(nucleic acid binding);GO:0006355(regulation of transcription, DNA-templated);GO:0005622(intracellular);GO:0005634(nucleus);GO:0046872(metal ion binding);GO:0006351(transcription, DNA-templated);GO:0003677(DNA binding);GO:0005515(protein binding);GO:0005515(protein binding)	NA	NA	NA	zinc finger protein 778 [Source:HGNC Symbol;Acc:HGNC:26479]	0.14825	0.988397	0.14999	-2.73706	0.000203225	0.163736	down	yes
ENSG00000272410	AC022384.1	ENST00000450534;ENST00000437082	GO:0016788(hydrolase activity, acting on ester bonds);GO:0016888(endodeoxyribonuclease activity, producing 5'-phosphomonoesters);GO:0004536(deoxyribonuclease activity);GO:0006308(DNA catabolic process);GO:0006308(DNA catabolic process)	NA	NA	NA		0.389366	2.43487	0.159912	-2.64465	0.000334206	0.253426	down	yes
ENSG00000281649	EBLN3P	ENST00000628924;ENST00000627197;ENST00000631093;ENST00000625218;ENST00000630598;ENST00000625445	NA	NA	NA	NA	endogenous Bornavirus-like nucleoprotein 3, pseudogene [Source:HGNC Symbol;Acc:HGNC:50682]	0.146636	0.888131	0.165106	-2.59854	0.000479119	0.339259	down	yes
ENSG00000281741	AC241377.3	ENST00000640686;ENST00000626088	NA	NA	NA	NA		3.85367	0.716046	5.38187	2.42811	0.000500033	0.339259	up	yes
ENSG00000196810	CTBP1-AS2	ENST00000578730;ENST00000505364;ENST00000581398;ENST00000507044;ENST00000514984;ENST00000357591	NA	NA	NA	NA	CTBP1 antisense RNA 2 (head to head) [Source:HGNC Symbol;Acc:HGNC:28307]	0.318609	1.77407	0.179592	-2.4772	0.000674917	0.435018	down	yes
ENSG00000158164	TMSB15A	ENST00000289373	GO:0005737(cytoplasm);GO:0007015(actin filament organization);GO:0003779(actin binding);GO:0005856(cytoskeleton);GO:0003785(actin monomer binding)	NA	NA	NA	thymosin beta 15a [Source:HGNC Symbol;Acc:HGNC:30744]	6.53531	1.31352	4.97542	2.31482	0.000855074	0.524894	up	yes
ENSG00000083844	ZNF264	ENST00000263095;ENST00000599653;ENST00000600531;ENST00000594126;ENST00000597447	GO:0003676(nucleic acid binding);GO:0005634(nucleus);GO:0046872(metal ion binding);GO:0006355(regulation of transcription, DNA-templated);GO:0006351(transcription, DNA-templated);GO:0003677(DNA binding);GO:0005622(intracellular);GO:0005622(intracellular)	NA	NA	NA	zinc finger protein 264 [Source:HGNC Symbol;Acc:HGNC:13057]	1.39132	0.300485	4.63027	2.2111	0.000930457	0.545206	up	yes
ENSG00000243207	PPAN-P2RY11	ENST00000393796;ENST00000428358	GO:0016020(membrane);GO:0016021(integral component of membrane);GO:0004930(G-protein coupled receptor activity);GO:0007186(G-protein coupled receptor signaling pathway);GO:0004871(signal transducer activity);GO:0007165(signal transduction);GO:0045028(G-protein coupled purinergic nucleotide receptor activity);GO:0035589(G-protein coupled purinergic nucleotide receptor signaling pathway);GO:0019843…	NA	NA	NA	PPAN-P2RY11 readthrough [Source:HGNC Symbol;Acc:HGNC:33526]	1.11543	5.694	0.195896	-2.35184	0.00112702	0.615301	down	yes
ENSG00000169105	CHST14	ENST00000306243;ENST00000559991	GO:0016020(membrane);GO:0016021(integral component of membrane);GO:0016740(transferase activity);GO:0005794(Golgi apparatus);GO:0000139(Golgi membrane);GO:0008146(sulfotransferase activity);GO:0005975(carbohydrate metabolic process);GO:0016051(carbohydrate biosynthetic process);GO:0070062(extracellular exosome);GO:0030208(dermatan sulfate biosynthetic process);GO:0042301(phosphate ion binding);GO…	00532(Glycosaminoglycan biosynthesis - chondroitin sulfate / dermatan sulfate);00532(Glycosaminoglycan biosynthesis - chondroitin sulfate / dermatan sulfate)	K08105	EC:2.8.2.35	carbohydrate sulfotransferase 14 [Source:HGNC Symbol;Acc:HGNC:24464]	1.10845	5.62551	0.19704	-2.34344	0.00114555	0.615301	down	yes
ENSG00000171051	FPR1	ENST00000304748;ENST00000600815;ENST00000594900;ENST00000595042	GO:0016020(membrane);GO:0016021(integral component of membrane);GO:0004930(G-protein coupled receptor activity);GO:0007186(G-protein coupled receptor signaling pathway);GO:0005886(plasma membrane);GO:0005515(protein binding);GO:0004871(signal transducer activity);GO:0007165(signal transduction);GO:0004982(N-formyl peptide receptor activity);GO:0006935(chemotaxis);GO:0060326(cell chemotaxis);GO:00…	04015(Rap1 signaling pathway);04080(Neuroactive ligand-receptor interaction);05150(Staphylococcus aureus infection);05150(Staphylococcus aureus infection)	K04172	NA	formyl peptide receptor 1 [Source:HGNC Symbol;Acc:HGNC:3826]	1.78694	0.377725	4.7308	2.24208	0.00125902	0.624627	up	yes
ENSG00000091656	ZFHX4	ENST00000521891;ENST00000518282;ENST00000524290;ENST00000522409	GO:0003676(nucleic acid binding);GO:0005634(nucleus);GO:0008270(zinc ion binding);GO:0046872(metal ion binding);GO:0006355(regulation of transcription, DNA-templated);GO:0006351(transcription, DNA-templated);GO:0003677(DNA binding);GO:0043565(sequence-specific DNA binding);GO:0043565(sequence-specific DNA binding)	NA	NA	NA	zinc finger homeobox 4 [Source:HGNC Symbol;Acc:HGNC:30939]	0.136709	0.701903	0.194769	-2.36016	0.00125982	0.624627	down	yes
ENSG00000225339	AL354740.1	ENST00000612837;ENST00000429998;ENST00000593917;ENST00000586726	NA	NA	NA	NA		0.118173	0.613849	0.192511	-2.37699	0.00142083	0.678368	down	yes
ENSG00000131094	C1QL1	ENST00000253407	GO:0005515(protein binding);GO:0005576(extracellular region);GO:0005581(collagen trimer);GO:0003674(molecular_function);GO:0005575(cellular_component);GO:0007626(locomotory behavior);GO:0005102(receptor binding);GO:0016322(neuron remodeling);GO:0061743(motor learning);GO:0099558(maintenance of synapse structure);GO:0005737(cytoplasm);GO:0043083(synaptic cleft);GO:0044301(climbing fiber);GO:009879…	NA	NA	NA	complement C1q like 1 [Source:HGNC Symbol;Acc:HGNC:24182]	3.49997	0.771191	4.5384	2.18218	0.00149896	0.690112	up	yes
ENSG00000119661	DNAL1	ENST00000311089;ENST00000554113;ENST00000553645;ENST00000555919;ENST00000554871;ENST00000555631;ENST00000559993	GO:0043014(alpha-tubulin binding);GO:0036158(outer dynein arm assembly);GO:0045504(dynein heavy chain binding);GO:0036157(outer dynein arm);GO:0036157(outer dynein arm)	05016(Huntington's disease);05016(Huntington's disease)	K10411	NA	dynein axonemal light chain 1 [Source:HGNC Symbol;Acc:HGNC:23247]	0.126163	0.638712	0.197527	-2.33988	0.00172866	0.768418	down	yes
ENSG00000186260	MKL2	ENST00000571589;ENST00000571770;ENST00000572400;ENST00000573434;ENST00000575768;ENST00000572588;ENST00000574998	GO:0005634(nucleus);GO:0006351(transcription, DNA-templated);GO:0006355(regulation of transcription, DNA-templated);GO:0005515(protein binding);GO:0007275(multicellular organism development);GO:0030154(cell differentiation);GO:0003713(transcription coactivator activity);GO:0045944(positive regulation of transcription from RNA polymerase II promoter);GO:0045296(cadherin binding);GO:0007517(muscle …	NA	NA	NA	MKL1/myocardin like 2 [Source:HGNC Symbol;Acc:HGNC:29819]	0.335097	1.45933	0.229624	-2.12266	0.00312419	1	down	yes
ENSG00000172493	AFF1	ENST00000395146;ENST00000544085;ENST00000504956;ENST00000503369;ENST00000307808;ENST00000507468;ENST00000511442	GO:0005634(nucleus);GO:0005515(protein binding);GO:0006355(regulation of transcription, DNA-templated);GO:0003700(transcription factor activity, sequence-specific DNA binding);GO:0008023(transcription elongation factor complex);GO:0008023(transcription elongation factor complex)	05202(Transcriptional misregulation in cancers);05202(Transcriptional misregulation in cancers)	K15184	NA	AF4/FMR2 family member 1 [Source:HGNC Symbol;Acc:HGNC:7135]	0.533217	2.31169	0.230661	-2.11615	0.00312508	1	down	yes
ENSG00000112242	E2F3	ENST00000535432;ENST00000346618;ENST00000613242	GO:0005634(nucleus);GO:0005829(cytosol);GO:0005654(nucleoplasm);GO:0046983(protein dimerization activity);GO:0006355(regulation of transcription, DNA-templated);GO:0006351(transcription, DNA-templated);GO:0003677(DNA binding);GO:0003700(transcription factor activity, sequence-specific DNA binding);GO:0005515(protein binding);GO:0007049(cell cycle);GO:0005667(transcription factor complex);GO:00010…	04110(Cell cycle);04218(Cellular senescence);05200(Pathways in cancer);05206(MicroRNAs in cancer);05212(Pancreatic cancer);05225(Hepatocellular carcinoma);05226(Gastric cancer);05214(Glioma);05220(Chronic myeloid leukemia);05218(Melanoma);05219(Bladder cancer);05215(Prostate cancer);05224(Breast cancer);05222(Small cell lung cancer);05223(Non-small cell lung cancer);05166(HTLV-I infection);05161(…	K06620	NA	E2F transcription factor 3 [Source:HGNC Symbol;Acc:HGNC:3115]	1.12057	4.83948	0.231547	-2.11062	0.00322961	1	down	yes
ENSG00000137726	FXYD6	ENST00000526014;ENST00000534125;ENST00000530956;ENST00000527717;ENST00000527429;ENST00000529335;ENST00000583660;ENST00000584394;ENST00000540359;ENST00000539526;ENST00000260282;ENST00000524841;ENST00000584230	GO:0006810(transport);GO:0016020(membrane);GO:0016021(integral component of membrane);GO:0005216(ion channel activity);GO:0006811(ion transport);GO:0034220(ion transmembrane transport);GO:0005515(protein binding);GO:0005886(plasma membrane);GO:0005887(integral component of plasma membrane);GO:0017080(sodium channel regulator activity);GO:2000649(regulation of sodium ion transmembrane transporter …	NA	NA	NA	FXYD domain containing ion transport regulator 6 [Source:HGNC Symbol;Acc:HGNC:4030]	1.05444	0.267259	3.94538	1.98016	0.00364013	1	up	yes
ENSG00000115274	INO80B	ENST00000455562;ENST00000409917;ENST00000473618;ENST00000494986;ENST00000431187;ENST00000471577;ENST00000233331;ENST00000469849;ENST00000409493	GO:0005634(nucleus);GO:0046872(metal ion binding);GO:0005829(cytosol);GO:0006355(regulation of transcription, DNA-templated);GO:0006351(transcription, DNA-templated);GO:0005886(plasma membrane);GO:0005515(protein binding);GO:0006281(DNA repair);GO:0006310(DNA recombination);GO:0006974(cellular response to DNA damage stimulus);GO:0031011(Ino80 complex);GO:0006338(chromatin remodeling);GO:0005730(n…	NA	NA	NA	INO80 complex subunit B [Source:HGNC Symbol;Acc:HGNC:13324]	5.83413	1.52433	3.82733	1.93634	0.00367513	1	up	yes
ENSG00000152642	GPD1L	ENST00000282541;ENST00000474846;ENST00000496151;ENST00000431009;ENST00000425459	GO:0055114(oxidation-reduction process);GO:0016616(oxidoreductase activity, acting on the CH-OH group of donors, NAD or NADP as acceptor);GO:0004367(glycerol-3-phosphate dehydrogenase [NAD+] activity);GO:0051287(NAD binding);GO:0006072(glycerol-3-phosphate metabolic process);GO:0046168(glycerol-3-phosphate catabolic process);GO:0009331(glycerol-3-phosphate dehydrogenase complex);GO:0060373(regula…	00564(Glycerophospholipid metabolism);00564(Glycerophospholipid metabolism)	K00006	EC:1.1.1.8	glycerol-3-phosphate dehydrogenase 1 like [Source:HGNC Symbol;Acc:HGNC:28956]	0.582367	2.51394	0.231655	-2.10995	0.00368092	1	down	yes
ENSG00000172780	RAB43	ENST00000315150;ENST00000393307;ENST00000476465;ENST00000457077;ENST00000615093;ENST00000393304;ENST00000393305	GO:0016020(membrane);GO:0005525(GTP binding);GO:0000166(nucleotide binding);GO:0003924(GTPase activity);GO:0005794(Golgi apparatus);GO:0005515(protein binding);GO:0031410(cytoplasmic vesicle);GO:0070062(extracellular exosome);GO:0030670(phagocytic vesicle membrane);GO:0005768(endosome);GO:0032588(trans-Golgi network membrane);GO:0007030(Golgi organization);GO:0045335(phagocytic vesicle);GO:009038…	NA	NA	NA	RAB43, member RAS oncogene family [Source:HGNC Symbol;Acc:HGNC:19983]	3.75735	15.6708	0.239767	-2.06029	0.0037798	1	down	yes
ENSG00000179348	GATA2	ENST00000341105;ENST00000487848;ENST00000492608;ENST00000489987;ENST00000430265;ENST00000498200	GO:0045944(positive regulation of transcription from RNA polymerase II promoter);GO:0005634(nucleus);GO:0008270(zinc ion binding);GO:0046872(metal ion binding);GO:0005654(nucleoplasm);GO:0006355(regulation of transcription, DNA-templated);GO:0006366(transcription from RNA polymerase II promoter);GO:0006351(transcription, DNA-templated);GO:0003677(DNA binding);GO:0003700(transcription factor activ…	NA	NA	NA	GATA binding protein 2 [Source:HGNC Symbol;Acc:HGNC:4171]	8.48699	2.33346	3.63708	1.86278	0.00409813	1	up	yes
ENSG00000022267	FHL1	ENST00000543669;ENST00000370690;ENST00000618438;ENST00000370676;ENST00000628919;ENST00000370674;ENST00000420362;ENST00000535737;ENST00000449474;ENST00000370683;ENST00000628568;ENST00000477204;ENST00000630684;ENST00000477080;ENST00000394155;ENST00000630677;ENST00000630278;ENST00000627578;ENST00000539015;ENST00000628032	GO:0005634(nucleus);GO:0005737(cytoplasm);GO:0046872(metal ion binding);GO:0005829(cytosol);GO:0005886(plasma membrane);GO:0005515(protein binding);GO:0007275(multicellular organism development);GO:0030154(cell differentiation);GO:0005925(focal adhesion);GO:0003674(molecular_function);GO:0007517(muscle organ development);GO:0044325(ion channel binding);GO:0030308(negative regulation of cell growt…	04630(Jak-STAT signaling pathway);04630(Jak-STAT signaling pathway)	K14365	NA	four and a half LIM domains 1 [Source:HGNC Symbol;Acc:HGNC:3702]	1.98976	8.17847	0.243292	-2.03924	0.00428048	1	down	yes
ENSG00000123080	CDKN2C	ENST00000396148;ENST00000371761;ENST00000262662	GO:0008285(negative regulation of cell proliferation);GO:0005737(cytoplasm);GO:0005634(nucleus);GO:0016301(kinase activity);GO:0016310(phosphorylation);GO:0005515(protein binding);GO:0007049(cell cycle);GO:0005829(cytosol);GO:0019901(protein kinase binding);GO:0030308(negative regulation of cell growth);GO:0007050(cell cycle arrest);GO:0000082(G1/S transition of mitotic cell cycle);GO:0004861(cyc…	04110(Cell cycle);05202(Transcriptional misregulation in cancers);05166(HTLV-I infection);01522(Endocrine resistance);01522(Endocrine resistance)	K06622	NA	cyclin dependent kinase inhibitor 2C [Source:HGNC Symbol;Acc:HGNC:1789]	2.08297	0.553162	3.76556	1.91287	0.00430878	1	up	yes
ENSG00000185022	MAFF	ENST00000338483;ENST00000624676;ENST00000538320;ENST00000417948;ENST00000441709;ENST00000538999;ENST00000407965;ENST00000426621	GO:0005634(nucleus);GO:0006355(regulation of transcription, DNA-templated);GO:0006351(transcription, DNA-templated);GO:0005739(mitochondrion);GO:0003677(DNA binding);GO:0003700(transcription factor activity, sequence-specific DNA binding);GO:0005654(nucleoplasm);GO:0001228(transcriptional activator activity, RNA polymerase II transcription regulatory region sequence-specific binding);GO:0043565(s…	NA	NA	NA	MAF bZIP transcription factor F [Source:HGNC Symbol;Acc:HGNC:6780]	18.4915	5.16692	3.57882	1.83948	0.00431886	1	up	yes
ENSG00000177311	ZBTB38	ENST00000513619;ENST00000509842;ENST00000637706;ENST00000513249;ENST00000507657;ENST00000514251;ENST00000636289;ENST00000510338;ENST00000321464;ENST00000512276;ENST00000504673	GO:0003676(nucleic acid binding);GO:0005654(nucleoplasm);GO:0005634(nucleus);GO:0046872(metal ion binding);GO:0006351(transcription, DNA-templated);GO:0006355(regulation of transcription, DNA-templated);GO:0003677(DNA binding);GO:0003700(transcription factor activity, sequence-specific DNA binding);GO:0005694(chromosome);GO:0042803(protein homodimerization activity);GO:0006974(cellular response t…	NA	NA	NA	zinc finger and BTB domain containing 38 [Source:HGNC Symbol;Acc:HGNC:26636]	0.0689061	0.295182	0.233436	-2.0989	0.00455409	1	down	yes
ENSG00000116747	TROVE2	ENST00000367444;ENST00000460715;ENST00000367446;ENST00000367443;ENST00000469214;ENST00000432079;ENST00000367441;ENST00000400968;ENST00000415442;ENST00000506303	GO:0003723(RNA binding);GO:0005737(cytoplasm);GO:0046872(metal ion binding);GO:0005829(cytosol);GO:0005654(nucleoplasm);GO:0030529(intracellular ribonucleoprotein complex);GO:0030030(cell projection organization);GO:0006383(transcription from RNA polymerase III promoter);GO:0030620(U2 snRNA binding);GO:0002520(immune system development);GO:0007224(smoothened signaling pathway);GO:0009411(response…	05322(Systemic lupus erythematosus);05322(Systemic lupus erythematosus)	K11089	NA	TROVE domain family member 2 [Source:HGNC Symbol;Acc:HGNC:11313]	0.100447	0.438455	0.229093	-2.12599	0.00465255	1	down	yes
ENSG00000003137	CYP26B1	ENST00000001146;ENST00000461519	GO:0005737(cytoplasm);GO:0016020(membrane);GO:0046872(metal ion binding);GO:0004497(monooxygenase activity);GO:0016491(oxidoreductase activity);GO:0055114(oxidation-reduction process);GO:0005783(endoplasmic reticulum);GO:0005789(endoplasmic reticulum membrane);GO:0005506(iron ion binding);GO:0016705(oxidoreductase activity, acting on paired donors, with incorporation or reduction of molecular oxy…	00830(Retinol metabolism);00830(Retinol metabolism)	K12664	NA	cytochrome P450 family 26 subfamily B member 1 [Source:HGNC Symbol;Acc:HGNC:20581]	0.729617	2.99248	0.243817	-2.03613	0.00471759	1	down	yes
ENSG00000243716	NPIPB5	ENST00000415654;ENST00000538606;ENST00000541154;ENST00000540704;ENST00000546168;ENST00000544308;ENST00000517539;ENST00000357370;ENST00000539929;ENST00000517347;ENST00000536620;ENST00000543997;ENST00000621622;ENST00000528249;ENST00000538509;ENST00000542518;ENST00000521555;ENST00000545375;ENST00000538590;ENST00000424340;ENST00000541664;ENST00000539604;ENST00000543407;ENST00000356156;ENST00000442450	GO:0005654(nucleoplasm);GO:0016020(membrane);GO:0016021(integral component of membrane);GO:0016021(integral component of membrane)	NA	NA	NA	nuclear pore complex interacting protein family member B5 [Source:HGNC Symbol;Acc:HGNC:37233]	0.418761	1.72941	0.242141	-2.04608	0.00519337	1	down	yes
ENSG00000181666	HKR1	ENST00000591485;ENST00000589188;ENST00000591471;ENST00000544914;ENST00000585623;ENST00000587829;ENST00000590166;ENST00000591391;ENST00000588820;ENST00000589218;ENST00000592362;ENST00000589801;ENST00000590386;ENST00000589392;ENST00000591417;ENST00000541583;ENST00000324411	GO:0003676(nucleic acid binding);GO:0006355(regulation of transcription, DNA-templated);GO:0005622(intracellular);GO:0005634(nucleus);GO:0046872(metal ion binding);GO:0006351(transcription, DNA-templated);GO:0003677(DNA binding);GO:0007275(multicellular organism development);GO:0007275(multicellular organism development)	NA	NA	NA	HKR1, GLI-Kruppel zinc finger family member [Source:HGNC Symbol;Acc:HGNC:4928]	0.273318	1.09658	0.249246	-2.00436	0.00609064	1	down	yes
ENSG00000168237	GLYCTK	ENST00000436784;ENST00000477382;ENST00000473583;ENST00000489173;ENST00000461183;ENST00000473032;ENST00000305690;ENST00000471180;ENST00000486393	GO:0005794(Golgi apparatus);GO:0005829(cytosol);GO:0005737(cytoplasm);GO:0000166(nucleotide binding);GO:0005524(ATP binding);GO:0016740(transferase activity);GO:0016301(kinase activity);GO:0016310(phosphorylation);GO:0005739(mitochondrion);GO:0005515(protein binding);GO:0006468(protein phosphorylation);GO:0061624(fructose catabolic process to hydroxyacetone phosphate and glyceraldehyde-3-phosphat…	00030(Pentose phosphate pathway);00630(Glyoxylate and dicarboxylate metabolism);00561(Glycerolipid metabolism);00260(Glycine, serine and threonine metabolism);00260(Glycine, serine and threonine metabolism)	K11529	EC:2.7.1.165	glycerate kinase [Source:HGNC Symbol;Acc:HGNC:24247]	0.294661	1.24734	0.236232	-2.08172	0.00631668	1	down	yes
ENSG00000173575	CHD2	ENST00000625662;ENST00000394196;ENST00000626874;ENST00000627460;ENST00000636861;ENST00000628118;ENST00000637572;ENST00000628375;ENST00000627185;ENST00000625990;ENST00000627622;ENST00000630813;ENST00000420239	GO:0005634(nucleus);GO:0003723(RNA binding);GO:0043231(intracellular membrane-bounded organelle);GO:0000166(nucleotide binding);GO:0005524(ATP binding);GO:0005730(nucleolus);GO:0005654(nucleoplasm);GO:0006355(regulation of transcription, DNA-templated);GO:0016787(hydrolase activity);GO:0006351(transcription, DNA-templated);GO:0016569(covalent chromatin modification);GO:0004386(helicase activity);…	NA	NA	NA	chromodomain helicase DNA binding protein 2 [Source:HGNC Symbol;Acc:HGNC:1917]	1.05603	3.98939	0.264709	-1.91752	0.00696478	1	down	yes
ENSG00000145675	PIK3R1	ENST00000521381;ENST00000520550;ENST00000518292;ENST00000517412;ENST00000336483;ENST00000518813;ENST00000521657;ENST00000522084	GO:0046326(positive regulation of glucose import);GO:0006810(transport);GO:0005634(nucleus);GO:0005737(cytoplasm);GO:0016020(membrane);GO:0015031(protein transport);GO:0007165(signal transduction);GO:0005515(protein binding);GO:0036092(phosphatidylinositol-3-phosphate biosynthetic process);GO:0038095(Fc-epsilon receptor signaling pathway);GO:0038096(Fc-gamma receptor signaling pathway involved in…	04014(Ras signaling pathway);04015(Rap1 signaling pathway);04012(ErbB signaling pathway);04370(VEGF signaling pathway);04630(Jak-STAT signaling pathway);04668(TNF signaling pathway);04066(HIF-1 signaling pathway);04068(FoxO signaling pathway);04070(Phosphatidylinositol signaling system);04072(Phospholipase D signaling pathway);04071(Sphingolipid signaling pathway);04024(cAMP signaling pathway);04…	K02649	NA	phosphoinositide-3-kinase regulatory subunit 1 [Source:HGNC Symbol;Acc:HGNC:8979]	0.0829797	0.33448	0.248086	-2.01109	0.00755205	1	down	yes
ENSG00000115275	MOGS	ENST00000462189;ENST00000409065;ENST00000233616;ENST00000448666;ENST00000462443;ENST00000489655;ENST00000414701;ENST00000452063;ENST00000486036	GO:0016020(membrane);GO:0016021(integral component of membrane);GO:0005783(endoplasmic reticulum);GO:0016787(hydrolase activity);GO:0003824(catalytic activity);GO:0005789(endoplasmic reticulum membrane);GO:0008152(metabolic process);GO:0016798(hydrolase activity, acting on glycosyl bonds);GO:0070062(extracellular exosome);GO:0006457(protein folding);GO:0004573(mannosyl-oligosaccharide glucosidase…	00510(N-Glycan biosynthesis);04141(Protein processing in endoplasmic reticulum);04141(Protein processing in endoplasmic reticulum)	K01228	EC:3.2.1.106	mannosyl-oligosaccharide glucosidase [Source:HGNC Symbol;Acc:HGNC:24862]	8.05621	29.6055	0.272119	-1.87769	0.00818008	1	down	yes
ENSG00000137094	DNAJB5	ENST00000541010;ENST00000312316;ENST00000545841;ENST00000469798	GO:0005829(cytosol);GO:0006457(protein folding);GO:0005515(protein binding);GO:0051082(unfolded protein binding);GO:0006986(response to unfolded protein);GO:0051087(chaperone binding);GO:0000122(negative regulation of transcription from RNA polymerase II promoter);GO:0005634(nucleus);GO:0005634(nucleus)	NA	NA	NA	DnaJ heat shock protein family (Hsp40) member B5 [Source:HGNC Symbol;Acc:HGNC:14887]	2.16306	0.657084	3.2919	1.71892	0.0082204	1	up	yes
ENSG00000181418	DDN	ENST00000421952	GO:0005634(nucleus);GO:0005737(cytoplasm);GO:0016020(membrane);GO:0005783(endoplasmic reticulum);GO:0005789(endoplasmic reticulum membrane);GO:0005886(plasma membrane);GO:0042995(cell projection);GO:0005515(protein binding);GO:0045944(positive regulation of transcription from RNA polymerase II promoter);GO:0043204(perikaryon);GO:0000978(RNA polymerase II core promoter proximal region sequence-spe…	NA	NA	NA	dendrin [Source:HGNC Symbol;Acc:HGNC:24458]	3.43157	1.06189	3.23156	1.69223	0.0088148	1	up	yes
ENSG00000129195	PIMREG	ENST00000572447;ENST00000571373;ENST00000573557;ENST00000576056;ENST00000571572;ENST00000573385;ENST00000572595;ENST00000250056;ENST00000570337	GO:0005634(nucleus);GO:0005730(nucleolus);GO:0005829(cytosol);GO:0051301(cell division);GO:0005515(protein binding);GO:0007049(cell cycle);GO:0007049(cell cycle)	NA	NA	NA	PICALM interacting mitotic regulator [Source:HGNC Symbol;Acc:HGNC:25483]	8.85124	2.75615	3.21145	1.68322	0.00892363	1	up	yes
ENSG00000236824	BCYRN1	ENST00000418539	NA	NA	NA	NA	brain cytoplasmic RNA 1 [Source:HGNC Symbol;Acc:HGNC:1022]	14.45	4.14694	3.48449	1.80095	0.00894384	1	up	yes
ENSG00000198780	FAM169A	ENST00000389156;ENST00000514200	GO:0005634(nucleus);GO:0016020(membrane);GO:0005637(nuclear inner membrane);GO:0005635(nuclear envelope);GO:0005635(nuclear envelope)	NA	NA	NA	family with sequence similarity 169 member A [Source:HGNC Symbol;Acc:HGNC:29138]	0.160822	0.621863	0.258613	-1.95113	0.00923434	1	down	yes
ENSG00000169756	LIMS1	ENST00000544547;ENST00000422797;ENST00000428064;ENST00000434274;ENST00000332345	GO:0046872(metal ion binding);GO:0016020(membrane);GO:0008270(zinc ion binding);GO:0005886(plasma membrane);GO:0005515(protein binding);GO:0048471(perinuclear region of cytoplasm);GO:0030054(cell junction);GO:0005925(focal adhesion);GO:0005829(cytosol);GO:0019901(protein kinase binding);GO:0010628(positive regulation of gene expression);GO:0043547(positive regulation of GTPase activity);GO:004589…	NA	NA	NA	LIM zinc finger domain containing 1 [Source:HGNC Symbol;Acc:HGNC:6616]	0.54833	2.00102	0.274025	-1.86762	0.00930999	1	down	yes
ENSG00000058673	ZC3H11A	ENST00000332127;ENST00000367210;ENST00000367212;ENST00000480354;ENST00000492823;ENST00000488411;ENST00000495527;ENST00000466470;ENST00000461980;ENST00000453771;ENST00000640465;ENST00000638800;ENST00000367214	GO:0046872(metal ion binding);GO:0003723(RNA binding);GO:0006810(transport);GO:0051028(mRNA transport);GO:0005515(protein binding);GO:0005654(nucleoplasm);GO:0006369(termination of RNA polymerase II transcription);GO:0006405(RNA export from nucleus);GO:0031124(mRNA 3'-end processing);GO:0006406(mRNA export from nucleus);GO:0000346(transcription export complex);GO:0016973(poly(A)+ mRNA export from…	NA	NA	NA	zinc finger CCCH-type containing 11A [Source:HGNC Symbol;Acc:HGNC:29093]	0.503971	1.83435	0.274742	-1.86385	0.00961693	1	down	yes
ENSG00000231389	HLA-DPA1	ENST00000419277;ENST00000479107;ENST00000437811	GO:0016020(membrane);GO:0016021(integral component of membrane);GO:0043231(intracellular membrane-bounded organelle);GO:0005794(Golgi apparatus);GO:0005765(lysosomal membrane);GO:0005783(endoplasmic reticulum);GO:0005789(endoplasmic reticulum membrane);GO:0005886(plasma membrane);GO:0006955(immune response);GO:0002376(immune system process);GO:0005764(lysosome);GO:0005887(integral component of pl…	04514(Cell adhesion molecules (CAMs));04145(Phagosome);04640(Hematopoietic cell lineage);04612(Antigen processing and presentation);04658(Th1 and Th2 cell differentiation);04659(Th17 cell differentiation);04672(Intestinal immune network for IgA production);05310(Asthma);05322(Systemic lupus erythematosus);05323(Rheumatoid arthritis);05320(Autoimmune thyroid disease);05321(Inflammatiory bowel dise…	K06752	NA	major histocompatibility complex, class II, DP alpha 1 [Source:HGNC Symbol;Acc:HGNC:4938]	0.920495	0.278659	3.30331	1.72391	0.00967697	1	up	yes
ENSG00000269242	AC010422.3	ENST00000597692	GO:0030246(carbohydrate binding);GO:0003824(catalytic activity);GO:0005975(carbohydrate metabolic process);GO:0004559(alpha-mannosidase activity);GO:0006013(mannose metabolic process);GO:0006517(protein deglycosylation)	NA	NA	NA		28.1009	99.8476	0.281438	-1.82911	0.0099722	1	down	yes
ENSG00000131374	TBC1D5	ENST00000429383;ENST00000507877;ENST00000445294;ENST00000444756;ENST00000446818;ENST00000412981;ENST00000446863;ENST00000443499;ENST00000430169;ENST00000425944;ENST00000415814;ENST00000481396;ENST00000428355;ENST00000253692;ENST00000486224;ENST00000414318;ENST00000434420;ENST00000452492	GO:0006810(transport);GO:0016020(membrane);GO:0015031(protein transport);GO:0005794(Golgi apparatus);GO:0005829(cytosol);GO:0043231(intracellular membrane-bounded organelle);GO:0005515(protein binding);GO:0006914(autophagy);GO:0031410(cytoplasmic vesicle);GO:0005096(GTPase activator activity);GO:0017137(Rab GTPase binding);GO:0006886(intracellular protein transport);GO:0031338(regulation of vesic…	NA	NA	NA	TBC1 domain family member 5 [Source:HGNC Symbol;Acc:HGNC:19166]	0.660393	2.37005	0.278641	-1.84352	0.0100325	1	down	yes
ENSG00000204287	HLA-DRA	ENST00000395388;ENST00000374982	GO:0016020(membrane);GO:0016021(integral component of membrane);GO:0005794(Golgi apparatus);GO:0005765(lysosomal membrane);GO:0005783(endoplasmic reticulum);GO:0005789(endoplasmic reticulum membrane);GO:0005886(plasma membrane);GO:0006955(immune response);GO:0002376(immune system process);GO:0005764(lysosome);GO:0005887(integral component of plasma membrane);GO:0002504(antigen processing and pres…	04514(Cell adhesion molecules (CAMs));04145(Phagosome);04640(Hematopoietic cell lineage);04612(Antigen processing and presentation);04658(Th1 and Th2 cell differentiation);04659(Th17 cell differentiation);04672(Intestinal immune network for IgA production);05310(Asthma);05322(Systemic lupus erythematosus);05323(Rheumatoid arthritis);05320(Autoimmune thyroid disease);05321(Inflammatiory bowel dise…	K06752	NA	major histocompatibility complex, class II, DR alpha [Source:HGNC Symbol;Acc:HGNC:4947]	7.83945	2.46073	3.18583	1.67167	0.0100515	1	up	yes
ENSG00000075213	SEMA3A	ENST00000265362;ENST00000420047	GO:0005576(extracellular region);GO:0007275(multicellular organism development);GO:0007399(nervous system development);GO:0030154(cell differentiation);GO:0005615(extracellular space);GO:0001764(neuron migration);GO:0007411(axon guidance);GO:0021675(nerve development);GO:0048846(axon extension involved in axon guidance);GO:0060385(axonogenesis involved in innervation);GO:0061549(sympathetic gangl…	04360(Axon guidance);04360(Axon guidance)	K06840	NA	semaphorin 3A [Source:HGNC Symbol;Acc:HGNC:10723]	0.319503	0.0961397	3.32332	1.73262	0.0107688	1	up	yes
ENSG00000131711	MAP1B	ENST00000296755;ENST00000504492;ENST00000504183	GO:0007399(nervous system development);GO:0008017(microtubule binding);GO:0000226(microtubule cytoskeleton organization);GO:0005874(microtubule);GO:0005737(cytoplasm);GO:0005829(cytosol);GO:0005856(cytoskeleton);GO:0042995(cell projection);GO:0005515(protein binding);GO:0030054(cell junction);GO:0045202(synapse);GO:0043197(dendritic spine);GO:0005875(microtubule associated complex);GO:0005198(str…	NA	NA	NA	microtubule associated protein 1B [Source:HGNC Symbol;Acc:HGNC:6836]	0.788774	2.77798	0.283938	-1.81635	0.0108017	1	down	yes
ENSG00000161956	SENP3	ENST00000321337;ENST00000580997;ENST00000610454;ENST00000581093;ENST00000583277;ENST00000582789;ENST00000619785;ENST00000581010;ENST00000580231	GO:0005634(nucleus);GO:0005737(cytoplasm);GO:0005730(nucleolus);GO:0016787(hydrolase activity);GO:0005515(protein binding);GO:0008233(peptidase activity);GO:0008234(cysteine-type peptidase activity);GO:0006508(proteolysis);GO:0005654(nucleoplasm);GO:0004175(endopeptidase activity);GO:0016929(SUMO-specific protease activity);GO:0016926(protein desumoylation);GO:0071339(MLL1 complex);GO:0006364(rRN…	NA	NA	NA	SUMO1/sentrin/SMT3 specific peptidase 3 [Source:HGNC Symbol;Acc:HGNC:17862]	23.2644	7.55996	3.07732	1.62167	0.0108629	1	up	yes
ENSG00000198585	NUDT16	ENST00000521288;ENST00000537561;ENST00000502852	GO:0003723(RNA binding);GO:0005634(nucleus);GO:0005737(cytoplasm);GO:0046872(metal ion binding);GO:0000166(nucleotide binding);GO:0005730(nucleolus);GO:0016787(hydrolase activity);GO:0005525(GTP binding);GO:0016311(dephosphorylation);GO:0042803(protein homodimerization activity);GO:0006508(proteolysis);GO:0000287(magnesium ion binding);GO:0005654(nucleoplasm);GO:0009117(nucleotide metabolic proce…	00230(Purine metabolism);03018(RNA degradation);03018(RNA degradation)	K16855	EC:3.6.1.62 3.6.1.64	nudix hydrolase 16 [Source:HGNC Symbol;Acc:HGNC:26442]	0.714582	2.5255	0.282947	-1.8214	0.0110695	1	down	yes
ENSG00000132640	BTBD3	ENST00000378226;ENST00000449299;ENST00000254977;ENST00000405977;ENST00000473416;ENST00000430557;ENST00000618296;ENST00000399006	GO:0005634(nucleus);GO:0005737(cytoplasm);GO:0005829(cytosol);GO:0007399(nervous system development);GO:0031625(ubiquitin protein ligase binding);GO:0043161(proteasome-mediated ubiquitin-dependent protein catabolic process);GO:0021987(cerebral cortex development);GO:0030162(regulation of proteolysis);GO:0042787(protein ubiquitination involved in ubiquitin-dependent protein catabolic process);GO:0…	NA	NA	NA	BTB domain containing 3 [Source:HGNC Symbol;Acc:HGNC:15854]	1.49736	0.480247	3.1179	1.64058	0.0112109	1	up	yes
ENSG00000105137	SYDE1	ENST00000342784;ENST00000600440;ENST00000597977;ENST00000602203;ENST00000600252	GO:0007165(signal transduction);GO:0005096(GTPase activator activity);GO:0005737(cytoplasm);GO:0005829(cytosol);GO:0051056(regulation of small GTPase mediated signal transduction);GO:0090630(activation of GTPase activity);GO:0043087(regulation of GTPase activity);GO:0051493(regulation of cytoskeleton organization);GO:1901165(positive regulation of trophoblast cell migration);GO:1901165(positive r…	NA	NA	NA	synapse defective Rho GTPase homolog 1 [Source:HGNC Symbol;Acc:HGNC:25824]	2.07826	0.658779	3.15471	1.65751	0.0116178	1	up	yes
ENSG00000164171	ITGA2	ENST00000513685;ENST00000296585;ENST00000510722;ENST00000509960	GO:0016020(membrane);GO:0016021(integral component of membrane);GO:0046872(metal ion binding);GO:0007155(cell adhesion);GO:0005515(protein binding);GO:0007229(integrin-mediated signaling pathway);GO:0008305(integrin complex);GO:0005925(focal adhesion);GO:0005886(plasma membrane);GO:0046718(viral entry into host cell);GO:0016032(viral process);GO:0009986(cell surface);GO:0007596(blood coagulation)…	04151(PI3K-Akt signaling pathway);04512(ECM-receptor interaction);04145(Phagosome);04510(Focal adhesion);04810(Regulation of actin cytoskeleton);04640(Hematopoietic cell lineage);04611(Platelet activation);05200(Pathways in cancer);05205(Proteoglycans in cancer);05222(Small cell lung cancer);05410(Hypertrophic cardiomyopathy (HCM));05412(Arrhythmogenic right ventricular cardiomyopathy (ARVC));054…	K06481	NA	integrin subunit alpha 2 [Source:HGNC Symbol;Acc:HGNC:6137]	2.17732	7.52768	0.289241	-1.78965	0.0117587	1	down	yes
ENSG00000136197	C7orf25	ENST00000431882;ENST00000447342;ENST00000438029;ENST00000350427	GO:0005515(protein binding);GO:0005515(protein binding)	NA	NA	NA	chromosome 7 open reading frame 25 [Source:HGNC Symbol;Acc:HGNC:21703]	1.01535	0.312601	3.24807	1.69958	0.0119959	1	up	yes
ENSG00000074603	DPP8	ENST00000300141;ENST00000560194;ENST00000558529;ENST00000341861;ENST00000358939;ENST00000560665;ENST00000321147	GO:0005737(cytoplasm);GO:0005829(cytosol);GO:0016787(hydrolase activity);GO:0008233(peptidase activity);GO:0006508(proteolysis);GO:0006955(immune response);GO:0008236(serine-type peptidase activity);GO:0004177(aminopeptidase activity);GO:0008239(dipeptidyl-peptidase activity);GO:0008239(dipeptidyl-peptidase activity)	NA	NA	NA	dipeptidyl peptidase 8 [Source:HGNC Symbol;Acc:HGNC:16490]	0.218132	0.772979	0.282197	-1.82522	0.0122036	1	down	yes
ENSG00000128510	CPA4	ENST00000222482;ENST00000474254;ENST00000445470;ENST00000490117;ENST00000488025;ENST00000497388;ENST00000492072;ENST00000470542;ENST00000486598;ENST00000473956;ENST00000493259	GO:0008270(zinc ion binding);GO:0046872(metal ion binding);GO:0016787(hydrolase activity);GO:0008233(peptidase activity);GO:0006508(proteolysis);GO:0005576(extracellular region);GO:0004181(metallocarboxypeptidase activity);GO:0004180(carboxypeptidase activity);GO:0008237(metallopeptidase activity);GO:0005615(extracellular space);GO:0005575(cellular_component);GO:0016573(histone acetylation);GO:00…	NA	NA	NA	carboxypeptidase A4 [Source:HGNC Symbol;Acc:HGNC:15740]	27.0644	9.01999	3.00048	1.5852	0.0125016	1	up	yes
ENSG00000188404	SELL	ENST00000236147;ENST00000466340;ENST00000460650;ENST00000463108	GO:0016020(membrane);GO:0016021(integral component of membrane);GO:0030246(carbohydrate binding);GO:0007155(cell adhesion);GO:0050839(cell adhesion molecule binding);GO:0033198(response to ATP);GO:0050900(leukocyte migration);GO:0005886(plasma membrane);GO:0009897(external side of plasma membrane);GO:0009986(cell surface);GO:0050776(regulation of immune response);GO:0005515(protein binding);GO:00…	04514(Cell adhesion molecules (CAMs));04514(Cell adhesion molecules (CAMs))	K06495	NA	selectin L [Source:HGNC Symbol;Acc:HGNC:10720]	2.83222	0.918289	3.08424	1.62491	0.0131604	1	up	yes
ENSG00000089472	HEPH	ENST00000336279;ENST00000343002;ENST00000441993;ENST00000471121;ENST00000458621	GO:0006810(transport);GO:0016020(membrane);GO:0016021(integral component of membrane);GO:0046872(metal ion binding);GO:0016491(oxidoreductase activity);GO:0055114(oxidation-reduction process);GO:0005886(plasma membrane);GO:0006811(ion transport);GO:0006826(iron ion transport);GO:0006879(cellular iron ion homeostasis);GO:0005507(copper ion binding);GO:0005622(intracellular);GO:0016323(basolateral …	00860(Porphyrin and chlorophyll metabolism);04978(Mineral absorption);04978(Mineral absorption)	K14735	EC:1.16.3.1	hephaestin [Source:HGNC Symbol;Acc:HGNC:4866]	1.003	0.326044	3.07626	1.62118	0.0131629	1	up	yes
ENSG00000135823	STX6	ENST00000258301;ENST00000496476;ENST00000542060;ENST00000469135	GO:0006810(transport);GO:0016020(membrane);GO:0016021(integral component of membrane);GO:0006886(intracellular protein transport);GO:0015031(protein transport);GO:0016192(vesicle-mediated transport);GO:0005794(Golgi apparatus);GO:0005829(cytosol);GO:0005654(nucleoplasm);GO:0005886(plasma membrane);GO:0005515(protein binding);GO:0000139(Golgi membrane);GO:0048471(perinuclear region of cytoplasm);G…	04130(SNARE interactions in vesicular transport);04130(SNARE interactions in vesicular transport)	K08498	NA	syntaxin 6 [Source:HGNC Symbol;Acc:HGNC:11441]	1.65161	5.59775	0.29505	-1.76097	0.0134793	1	down	yes
ENSG00000099250	NRP1	ENST00000374875;ENST00000374867;ENST00000265371;ENST00000374822;ENST00000432372;ENST00000374823;ENST00000374821;ENST00000418675	GO:0016020(membrane);GO:0016021(integral component of membrane);GO:0046872(metal ion binding);GO:0007411(axon guidance);GO:0007275(multicellular organism development);GO:0005021(vascular endothelial growth factor-activated receptor activity);GO:0017154(semaphorin receptor activity);GO:0001525(angiogenesis);GO:0007399(nervous system development);GO:0030154(cell differentiation);GO:0038084(vascular…	04360(Axon guidance);05166(HTLV-I infection);05166(HTLV-I infection)	K06724	NA	neuropilin 1 [Source:HGNC Symbol;Acc:HGNC:8004]	0.38107	1.29638	0.29395	-1.76636	0.0142768	1	down	yes
ENSG00000277117	FP565260.3	ENST00000623960;ENST00000620481;ENST00000623903;ENST00000623795;ENST00000612610	GO:0016020(membrane);GO:0016021(integral component of membrane);GO:0016021(integral component of membrane)	04514(Cell adhesion molecules (CAMs));04672(Intestinal immune network for IgA production);04672(Intestinal immune network for IgA production)	K06710	NA		0.498234	1.732	0.287665	-1.79754	0.014518	1	down	yes
ENSG00000244462	RBM12	ENST00000374104;ENST00000374114;ENST00000424458;ENST00000435161;ENST00000431148	GO:0003676(nucleic acid binding);GO:0003723(RNA binding);GO:0005634(nucleus);GO:0005654(nucleoplasm);GO:0005515(protein binding);GO:0005515(protein binding)	NA	NA	NA	RNA binding motif protein 12 [Source:HGNC Symbol;Acc:HGNC:9898]	1.4494	4.84522	0.29914	-1.74111	0.0146195	1	down	yes
ENSG00000145012	LPP	ENST00000617246;ENST00000454789;ENST00000484468;ENST00000416784;ENST00000618621;ENST00000414139;ENST00000430340;ENST00000640853;ENST00000448637	GO:0005829(cytosol);GO:0005925(focal adhesion);GO:0046872(metal ion binding);GO:0005634(nucleus);GO:0005737(cytoplasm);GO:0016020(membrane);GO:0007155(cell adhesion);GO:0005886(plasma membrane);GO:0005515(protein binding);GO:0030054(cell junction);GO:0008150(biological_process);GO:0008150(biological_process)	NA	NA	NA	LIM domain containing preferred translocation partner in lipoma [Source:HGNC Symbol;Acc:HGNC:6679]	0.204559	0.685902	0.298234	-1.74548	0.0148464	1	down	yes
ENSG00000151135	TMEM263	ENST00000548125;ENST00000547081;ENST00000551813;ENST00000280756;ENST00000551489;ENST00000547242	GO:0016020(membrane);GO:0016021(integral component of membrane);GO:0016021(integral component of membrane)	NA	NA	NA	transmembrane protein 263 [Source:HGNC Symbol;Acc:HGNC:28281]	0.600901	2.0176	0.297829	-1.74744	0.0157649	1	down	yes
ENSG00000133135	RNF128	ENST00000255499;ENST00000324342;ENST00000418562	GO:0016020(membrane);GO:0016021(integral component of membrane);GO:0005737(cytoplasm);GO:0046872(metal ion binding);GO:0016740(transferase activity);GO:0016567(protein ubiquitination);GO:0005856(cytoskeleton);GO:0005515(protein binding);GO:0048471(perinuclear region of cytoplasm);GO:0005829(cytosol);GO:0016579(protein deubiquitination);GO:0012505(endomembrane system);GO:0031647(regulation of prot…	NA	NA	NA	ring finger protein 128, E3 ubiquitin protein ligase [Source:HGNC Symbol;Acc:HGNC:21153]	0.3497	1.19087	0.29365	-1.76783	0.0166228	1	down	yes
ENSG00000113658	SMAD5	ENST00000545620;ENST00000545279;ENST00000507245;ENST00000514777;ENST00000507118;ENST00000511116;ENST00000507637	GO:0005737(cytoplasm);GO:0005634(nucleus);GO:0030509(BMP signaling pathway);GO:0016021(integral component of membrane);GO:0046872(metal ion binding);GO:0005829(cytosol);GO:0005654(nucleoplasm);GO:0006355(regulation of transcription, DNA-templated);GO:0006351(transcription, DNA-templated);GO:0003677(DNA binding);GO:0003700(transcription factor activity, sequence-specific DNA binding);GO:0005622(in…	04350(TGF-beta signaling pathway);04550(Signaling pathways regulating pluripotency of stem cells);04550(Signaling pathways regulating pluripotency of stem cells)	K16790	NA	SMAD family member 5 [Source:HGNC Symbol;Acc:HGNC:6771]	0.541828	1.79634	0.301629	-1.72915	0.0166302	1	down	yes
ENSG00000242028	HYPK	ENST00000442995;ENST00000406925;ENST00000497142;ENST00000458412;ENST00000498605	GO:0005634(nucleus);GO:0005737(cytoplasm);GO:0005654(nucleoplasm);GO:0015630(microtubule cytoskeleton);GO:0005515(protein binding);GO:0043234(protein complex);GO:0047485(protein N-terminus binding);GO:0050821(protein stabilization);GO:0043066(negative regulation of apoptotic process);GO:0043066(negative regulation of apoptotic process)	NA	NA	NA	huntingtin interacting protein K [Source:HGNC Symbol;Acc:HGNC:18418]	0.249896	0.839571	0.297648	-1.74832	0.016635	1	down	yes
ENSG00000101181	MTG2	ENST00000370823;ENST00000488748;ENST00000448254;ENST00000471352;ENST00000461411;ENST00000467101;ENST00000472005;ENST00000466933;ENST00000471962	GO:0016020(membrane);GO:0005525(GTP binding);GO:0046872(metal ion binding);GO:0000166(nucleotide binding);GO:0000287(magnesium ion binding);GO:0005743(mitochondrial inner membrane);GO:0003924(GTPase activity);GO:0005739(mitochondrion);GO:0005759(mitochondrial matrix);GO:0042254(ribosome biogenesis);GO:0006417(regulation of translation);GO:0005761(mitochondrial ribosome);GO:0070129(regulation of m…	NA	NA	NA	mitochondrial ribosome associated GTPase 2 [Source:HGNC Symbol;Acc:HGNC:16239]	8.77724	3.06883	2.86013	1.51608	0.0167523	1	up	yes
ENSG00000149654	CDH22	ENST00000537909;ENST00000372262;ENST00000474438	GO:0016020(membrane);GO:0016021(integral component of membrane);GO:0046872(metal ion binding);GO:0005509(calcium ion binding);GO:0007155(cell adhesion);GO:0007156(homophilic cell adhesion via plasma membrane adhesion molecules);GO:0005886(plasma membrane);GO:0007420(brain development);GO:0016339(calcium-dependent cell-cell adhesion via plasma membrane cell adhesion molecules);GO:0016339(calcium-d…	NA	NA	NA	cadherin 22 [Source:HGNC Symbol;Acc:HGNC:13251]	1.16074	0.396431	2.92798	1.5499	0.0170237	1	up	yes
ENSG00000165125	TRPV6	ENST00000638686;ENST00000615386;ENST00000359396;ENST00000431833;ENST00000619250;ENST00000485138;ENST00000474388	GO:0016020(membrane);GO:0016021(integral component of membrane);GO:0005216(ion channel activity);GO:0006811(ion transport);GO:0034220(ion transmembrane transport);GO:0070588(calcium ion transmembrane transport);GO:0006816(calcium ion transport);GO:0005262(calcium channel activity);GO:0006810(transport);GO:0055085(transmembrane transport);GO:0046872(metal ion binding);GO:0005886(plasma membrane);G…	04970(Salivary secretion);04978(Mineral absorption);04978(Mineral absorption)	K04975	NA	transient receptor potential cation channel subfamily V member 6 [Source:HGNC Symbol;Acc:HGNC:14006]	0.597598	1.95698	0.305367	-1.71138	0.0170704	1	down	yes
ENSG00000131620	ANO1	ENST00000530480;ENST00000355303;ENST00000531604;ENST00000531349;ENST00000529636;ENST00000529913;ENST00000530676;ENST00000316296	GO:0006810(transport);GO:0005737(cytoplasm);GO:0016020(membrane);GO:0016021(integral component of membrane);GO:0098655(cation transmembrane transport);GO:0046983(protein dimerization activity);GO:1903959(regulation of anion transmembrane transport);GO:0006811(ion transport);GO:0005886(plasma membrane);GO:0007275(multicellular organism development);GO:0005254(chloride channel activity);GO:0006821(…	NA	NA	NA	anoctamin 1 [Source:HGNC Symbol;Acc:HGNC:21625]	8.50752	27.4751	0.309645	-1.69131	0.017175	1	down	yes
ENSG00000180871	CXCR2	ENST00000318507;ENST00000449014;ENST00000428565;ENST00000453237	GO:0016020(membrane);GO:0016021(integral component of membrane);GO:0004930(G-protein coupled receptor activity);GO:0007186(G-protein coupled receptor signaling pathway);GO:0004871(signal transducer activity);GO:0007165(signal transduction);GO:0006935(chemotaxis);GO:0070098(chemokine-mediated signaling pathway);GO:0016494(C-X-C chemokine receptor activity);GO:0019959(interleukin-8 binding);GO:0005…	04072(Phospholipase D signaling pathway);04060(Cytokine-cytokine receptor interaction);04144(Endocytosis);04062(Chemokine signaling pathway);05120(Epithelial cell signaling in Helicobacter pylori infection);05120(Epithelial cell signaling in Helicobacter pylori infection)	K05050	NA	C-X-C motif chemokine receptor 2 [Source:HGNC Symbol;Acc:HGNC:6027]	1.03579	0.343213	3.01792	1.59355	0.0172983	1	up	yes
ENSG00000074657	ZNF532	ENST00000591808;ENST00000590442;ENST00000336078;ENST00000590287;ENST00000586158;ENST00000589156;ENST00000586997;ENST00000585662;ENST00000590157;ENST00000587755;ENST00000588601;ENST00000592452;ENST00000586085	GO:0003676(nucleic acid binding);GO:0005634(nucleus);GO:0046872(metal ion binding);GO:0006351(transcription, DNA-templated);GO:0006355(regulation of transcription, DNA-templated);GO:0003677(DNA binding);GO:0003677(DNA binding)	NA	NA	NA	zinc finger protein 532 [Source:HGNC Symbol;Acc:HGNC:30940]	0.319665	1.05006	0.304426	-1.71584	0.0180506	1	down	yes
ENSG00000132436	FIGNL1	ENST00000356889;ENST00000435566;ENST00000433017;ENST00000422854;ENST00000420829;ENST00000611938;ENST00000419119;ENST00000440350;ENST00000448788;ENST00000615084;ENST00000395556	GO:0005634(nucleus);GO:0005737(cytoplasm);GO:0046872(metal ion binding);GO:0000166(nucleotide binding);GO:0005524(ATP binding);GO:0016787(hydrolase activity);GO:0005515(protein binding);GO:0000287(magnesium ion binding);GO:0046034(ATP metabolic process);GO:0070062(extracellular exosome);GO:0016887(ATPase activity);GO:0010569(regulation of double-strand break repair via homologous recombination);G…	NA	NA	NA	fidgetin like 1 [Source:HGNC Symbol;Acc:HGNC:13286]	0.212515	0.733891	0.289573	-1.788	0.0181491	1	down	yes
ENSG00000186517	ARHGAP30	ENST00000461003;ENST00000368013	GO:0043231(intracellular membrane-bounded organelle);GO:0007165(signal transduction);GO:0043547(positive regulation of GTPase activity);GO:0031410(cytoplasmic vesicle);GO:0005096(GTPase activator activity);GO:0005829(cytosol);GO:0051056(regulation of small GTPase mediated signal transduction);GO:0007264(small GTPase mediated signal transduction);GO:0007264(small GTPase mediated signal transductio…	NA	NA	NA	Rho GTPase activating protein 30 [Source:HGNC Symbol;Acc:HGNC:27414]	0.640878	0.212471	3.0163	1.59278	0.0181667	1	up	yes
ENSG00000168918	INPP5D	ENST00000493632;ENST00000417661;ENST00000415617;ENST00000359570;ENST00000496402;ENST00000480983;ENST00000491070;ENST00000451407;ENST00000465281;ENST00000445964	GO:0005737(cytoplasm);GO:0016020(membrane);GO:0005829(cytosol);GO:0016787(hydrolase activity);GO:0005886(plasma membrane);GO:0005856(cytoskeleton);GO:0005515(protein binding);GO:0006915(apoptotic process);GO:0045121(membrane raft);GO:0002376(immune system process);GO:0050900(leukocyte migration);GO:0046856(phosphatidylinositol dephosphorylation);GO:0050852(T cell receptor signaling pathway);GO:00…	00562(Inositol phosphate metabolism);04070(Phosphatidylinositol signaling system);04662(B cell receptor signaling pathway);04664(Fc epsilon RI signaling pathway);04666(Fc gamma R-mediated phagocytosis);04666(Fc gamma R-mediated phagocytosis)	K03084	EC:3.1.3.86	inositol polyphosphate-5-phosphatase D [Source:HGNC Symbol;Acc:HGNC:6079]	0.410704	0.1413	2.9066	1.53933	0.0185536	1	up	yes
ENSG00000245680	ZNF585B	ENST00000392156;ENST00000591273;ENST00000531805;ENST00000527838;ENST00000586320;ENST00000534363;ENST00000532828;ENST00000526705	GO:0003676(nucleic acid binding);GO:0005634(nucleus);GO:0046872(metal ion binding);GO:0006355(regulation of transcription, DNA-templated);GO:0006351(transcription, DNA-templated);GO:0005622(intracellular);GO:0003700(transcription factor activity, sequence-specific DNA binding);GO:0003700(transcription factor activity, sequence-specific DNA binding)	NA	NA	NA	zinc finger protein 585B [Source:HGNC Symbol;Acc:HGNC:30948]	0.102912	0.349019	0.294859	-1.7619	0.0188264	1	down	yes
ENSG00000167528	ZNF641	ENST00000547026;ENST00000448928;ENST00000544117;ENST00000548932;ENST00000301042;ENST00000549512;ENST00000546874	GO:0005634(nucleus);GO:0003676(nucleic acid binding);GO:0046872(metal ion binding);GO:0005829(cytosol);GO:0005654(nucleoplasm);GO:0006355(regulation of transcription, DNA-templated);GO:0006351(transcription, DNA-templated);GO:0003677(DNA binding);GO:0003700(transcription factor activity, sequence-specific DNA binding);GO:0005622(intracellular);GO:0006357(regulation of transcription from RNA polym…	NA	NA	NA	zinc finger protein 641 [Source:HGNC Symbol;Acc:HGNC:31834]	2.7943	0.996254	2.80481	1.4879	0.0188909	1	up	yes
ENSG00000143570	SLC39A1	ENST00000356205;ENST00000368623;ENST00000621013;ENST00000368621;ENST00000537590;ENST00000417348;ENST00000429040;ENST00000617697;ENST00000461071;ENST00000310483;ENST00000413622	GO:0006810(transport);GO:0016020(membrane);GO:0016021(integral component of membrane);GO:0055085(transmembrane transport);GO:0005783(endoplasmic reticulum);GO:0005789(endoplasmic reticulum membrane);GO:0006811(ion transport);GO:0005886(plasma membrane);GO:0046873(metal ion transmembrane transporter activity);GO:0030001(metal ion transport);GO:0005385(zinc ion transmembrane transporter activity);G…	NA	NA	NA	solute carrier family 39 member 1 [Source:HGNC Symbol;Acc:HGNC:12876]	32.9164	11.8997	2.76615	1.46788	0.0197396	1	up	yes
ENSG00000233822	HIST1H2BN	ENST00000449538;ENST00000396980;ENST00000612898;ENST00000606613	GO:0005634(nucleus);GO:0005829(cytosol);GO:0005654(nucleoplasm);GO:0003677(DNA binding);GO:0046982(protein heterodimerization activity);GO:0006334(nucleosome assembly);GO:0000786(nucleosome);GO:0005694(chromosome);GO:0016567(protein ubiquitination);GO:0070062(extracellular exosome);GO:0070062(extracellular exosome)	05203(Viral carcinogenesis);05322(Systemic lupus erythematosus);05034(Alcoholism);05034(Alcoholism)	K11252	NA	histone cluster 1 H2B family member n [Source:HGNC Symbol;Acc:HGNC:4749]	0.158126	0.537294	0.294301	-1.76463	0.0198611	1	down	yes
ENSG00000152413	HOMER1	ENST00000334082;ENST00000460741	GO:0005737(cytoplasm);GO:0016020(membrane);GO:0005886(plasma membrane);GO:0005515(protein binding);GO:0030054(cell junction);GO:0045202(synapse);GO:0045211(postsynaptic membrane);GO:0005829(cytosol);GO:0014069(postsynaptic density);GO:0044325(ion channel binding);GO:0007268(chemical synaptic transmission);GO:0051592(response to calcium ion);GO:0007206(phospholipase C-activating G-protein coupled …	04068(FoxO signaling pathway);04724(Glutamatergic synapse);04724(Glutamatergic synapse)	K15010	NA	homer scaffolding protein 1 [Source:HGNC Symbol;Acc:HGNC:17512]	0.183344	0.607848	0.301627	-1.72916	0.0198846	1	down	yes
ENSG00000141506	PIK3R5	ENST00000583810;ENST00000583222;ENST00000578743;ENST00000447110;ENST00000583039;ENST00000585260;ENST00000616147;ENST00000577214;ENST00000581552;ENST00000581895	GO:0043551(regulation of phosphatidylinositol 3-kinase activity);GO:0046935(1-phosphatidylinositol-3-kinase regulator activity);GO:0005944(phosphatidylinositol 3-kinase complex, class IB);GO:0005634(nucleus);GO:0005737(cytoplasm);GO:0016020(membrane);GO:0005829(cytosol);GO:0016301(kinase activity);GO:0016310(phosphorylation);GO:0005886(plasma membrane);GO:0007186(G-protein coupled receptor signal…	04371(Apelin signaling pathway);04072(Phospholipase D signaling pathway);04022(cGMP - PKG signaling pathway);04151(PI3K-Akt signaling pathway);04611(Platelet activation);04921(Oxytocin signaling pathway);04261(Adrenergic signaling in cardiomyocytes);04725(Cholinergic synapse);05167(Kaposi's sarcoma-associated herpesvirus infection);05145(Toxoplasmosis);05145(Toxoplasmosis)	K21290	NA	phosphoinositide-3-kinase regulatory subunit 5 [Source:HGNC Symbol;Acc:HGNC:30035]	0.353723	0.117254	3.01672	1.59298	0.0198933	1	up	yes
ENSG00000149313	AASDHPPT	ENST00000278618;ENST00000533423;ENST00000525660;ENST00000534152	GO:0000287(magnesium ion binding);GO:0006633(fatty acid biosynthetic process);GO:0008897(holo-[acyl-carrier-protein] synthase activity);GO:0005737(cytoplasm);GO:0046872(metal ion binding);GO:0016740(transferase activity);GO:0005515(protein binding);GO:0005829(cytosol);GO:0070062(extracellular exosome);GO:0015939(pantothenate metabolic process);GO:0019878(lysine biosynthetic process via aminoadipi…	00770(Pantothenate and CoA biosynthesis);00770(Pantothenate and CoA biosynthesis)	K06133	EC:2.7.8.-	aminoadipate-semialdehyde dehydrogenase-phosphopantetheinyl transferase [Source:HGNC Symbol;Acc:HGNC:14235]	0.853763	2.71358	0.314626	-1.66829	0.0200668	1	down	yes
ENSG00000103199	ZNF500	ENST00000219478;ENST00000545009;ENST00000585977;ENST00000591026;ENST00000589422;ENST00000588602;ENST00000592425;ENST00000588942	GO:0003676(nucleic acid binding);GO:0005634(nucleus);GO:0046872(metal ion binding);GO:0005829(cytosol);GO:0005654(nucleoplasm);GO:0006355(regulation of transcription, DNA-templated);GO:0006351(transcription, DNA-templated);GO:0003677(DNA binding);GO:0003700(transcription factor activity, sequence-specific DNA binding);GO:0005622(intracellular);GO:0000122(negative regulation of transcription from …	NA	NA	NA	zinc finger protein 500 [Source:HGNC Symbol;Acc:HGNC:23716]	2.39549	0.854781	2.80245	1.48669	0.0202005	1	up	yes
ENSG00000213654	GPSM3	ENST00000375043;ENST00000487761;ENST00000375040;ENST00000472768;ENST00000619085	GO:0030695(GTPase regulator activity);GO:0050790(regulation of catalytic activity);GO:0005092(GDP-dissociation inhibitor activity);GO:1900015(regulation of cytokine production involved in inflammatory response);GO:0005737(cytoplasm);GO:0005515(protein binding);GO:0002690(positive regulation of leukocyte chemotaxis);GO:0050729(positive regulation of inflammatory response);GO:1900017(positive regul…	NA	NA	NA	G protein signaling modulator 3 [Source:HGNC Symbol;Acc:HGNC:13945]	1.61794	0.551046	2.93612	1.55391	0.0207634	1	up	yes
