# Supplementary material for: HomeoboxC6 promotes metastasis by orchestrating the DKK1/Wnt/β-catenin axis in right-sided colon cancer
Source: Cell Death Dis. 2021 Apr 1;12(4):337. doi: 10.1038/s41419-021-03630-x (PMC8016886; doi:10.1038/s41419-021-03630-x)
Supplement: Supplementary file 5 — Table S4 [file 41419_2021_3630_MOESM5_ESM.xlsx]

## Sheet: HO
Table S4. Mass spectrum result of HOXC6 Co-IP complex in HCT116 cell line.
No.	Accession	Score	Mass	Matches	Sequences	emPAI	Name
1	sp|P35579|MYH9_HUMAN	4203	227646	224 (161)	117 (94)	6.64	Myosin-9 OS=Homo sapiens OX=9606 GN=MYH9 PE=1 SV=4
2	sp|P63261|ACTG_HUMAN	1543	42108	72 (60)	21 (19)	21.22	Actin, cytoplasmic 2 OS=Homo sapiens OX=9606 GN=ACTG1 PE=1 SV=1
3	sp|A0A075B6S2|KVD29_HUMAN	1415	13249	87 (54)	3 (3)	1.51	Immunoglobulin kappa variable 2D-29 OS=Homo sapiens OX=9606 GN=IGKV2D-29 PE=3 SV=1
4	sp|Q9UHB6|LIMA1_HUMAN	754	85630	63 (37)	36 (23)	2.33	LIM domain and actin-binding protein 1 OS=Homo sapiens OX=9606 GN=LIMA1 PE=1 SV=1
5	sp|P09630|HXC6_HUMAN	643	27069	27 (19)	13 (10)	7.08	Homeobox protein Hox-C6 OS=Homo sapiens OX=9606 GN=HOXC6 PE=2 SV=3
6	sp|Q14764|MVP_HUMAN	530	99551	35 (28)	25 (22)	1.17	Major vault protein OS=Homo sapiens OX=9606 GN=MVP PE=1 SV=4
7	sp|P10809|CH60_HUMAN	507	61187	27 (22)	21 (17)	1.57	60 kDa heat shock protein, mitochondrial OS=Homo sapiens OX=9606 GN=HSPD1 PE=1 SV=2
8	sp|P52732|KIF11_HUMAN	468	120111	41 (22)	30 (18)	0.76	Kinesin-like protein KIF11 OS=Homo sapiens OX=9606 GN=KIF11 PE=1 SV=2
9	tr|A0A0A0MRM8|A0A0A0MRM8_HUMAN	437	146293	33 (18)	27 (13)	0.46	Unconventional myosin-VI OS=Homo sapiens OX=9606 GN=MYO6 PE=1 SV=1
10	sp|O14974|MYPT1_HUMAN	430	115610	34 (18)	23 (14)	0.61	Protein phosphatase 1 regulatory subunit 12A OS=Homo sapiens OX=9606 GN=PPP1R12A PE=1 SV=1
11	tr|Q5HY54|Q5HY54_HUMAN	426	279115	43 (23)	31 (20)	0.29	Filamin-A OS=Homo sapiens OX=9606 GN=FLNA PE=1 SV=1
13	sp|P47756|CAPZB_HUMAN	408	31616	26 (20)	14 (12)	5.04	F-actin-capping protein subunit beta OS=Homo sapiens OX=9606 GN=CAPZB PE=1 SV=4
12	tr|J3KN67|J3KN67_HUMAN	408	33430	52 (25)	28 (16)	7.03	Tropomyosin alpha-3 chain OS=Homo sapiens OX=9606 GN=TPM3 PE=1 SV=1
14	tr|G3V1V0|G3V1V0_HUMAN	397	18311	17 (14)	9 (9)	9.66	Myosin light polypeptide 6 OS=Homo sapiens OX=9606 GN=MYL6 PE=1 SV=1
15	sp|P52907|CAZA1_HUMAN	383	33073	18 (14)	10 (8)	2.15	F-actin-capping protein subunit alpha-1 OS=Homo sapiens OX=9606 GN=CAPZA1 PE=1 SV=3
16	sp|Q9NYL9|TMOD3_HUMAN	355	39741	25 (15)	16 (13)	2.06	Tropomodulin-3 OS=Homo sapiens OX=9606 GN=TMOD3 PE=1 SV=1
17	sp|P67809|YBOX1_HUMAN	330	35903	20 (12)	10 (5)	1.42	Nuclease-sensitive element-binding protein 1 OS=Homo sapiens OX=9606 GN=YBX1 PE=1 SV=3
18	sp|P19338|NUCL_HUMAN	317	76625	26 (17)	18 (12)	0.88	Nucleolin OS=Homo sapiens OX=9606 GN=NCL PE=1 SV=3
19	sp|P62269|RS18_HUMAN	309	17708	21 (15)	14 (9)	5.79	40S ribosomal protein S18 OS=Homo sapiens OX=9606 GN=RPS18 PE=1 SV=3
20	sp|Q15149|PLEC_HUMAN	274	533462	76 (18)	69 (17)	0.11	Plectin OS=Homo sapiens OX=9606 GN=PLEC PE=1 SV=3
21	sp|P62424|RL7A_HUMAN	269	30148	20 (12)	15 (9)	2.16	60S ribosomal protein L7a OS=Homo sapiens OX=9606 GN=RPL7A PE=1 SV=2
22	sp|P10412|H14_HUMAN	266	21852	14 (9)	9 (7)	2.13	Histone H1.4 OS=Homo sapiens OX=9606 GN=HIST1H1E PE=1 SV=2
23	sp|Q16643|DREB_HUMAN	261	71842	15 (10)	10 (7)	0.5	Drebrin OS=Homo sapiens OX=9606 GN=DBN1 PE=1 SV=4
24	tr|F8W6I7|F8W6I7_HUMAN	253	33249	16 (7)	9 (5)	0.94	Heterogeneous nuclear ribonucleoprotein A1 OS=Homo sapiens OX=9606 GN=HNRNPA1 PE=1 SV=2
26	sp|P30050|RL12_HUMAN	237	17979	9 (7)	6 (5)	1.81	60S ribosomal protein L12 OS=Homo sapiens OX=9606 GN=RPL12 PE=1 SV=1
25	tr|A0A087X0X3|A0A087X0X3_HUMAN	237	77746	17 (9)	13 (8)	0.39	Heterogeneous nuclear ribonucleoprotein M OS=Homo sapiens OX=9606 GN=HNRNPM PE=1 SV=1
27	sp|P38646|GRP75_HUMAN	229	73920	18 (10)	15 (8)	0.42	Stress-70 protein, mitochondrial OS=Homo sapiens OX=9606 GN=HSPA9 PE=1 SV=2
28	tr|E9PMS6|E9PMS6_HUMAN	228	146018	24 (8)	21 (6)	0.17	LIM domain only protein 7 OS=Homo sapiens OX=9606 GN=LMO7 PE=1 SV=1
29	sp|P62701|RS4X_HUMAN	224	29807	16 (10)	12 (8)	1.59	40S ribosomal protein S4, X isoform OS=Homo sapiens OX=9606 GN=RPS4X PE=1 SV=2
30	tr|F5H5D3|F5H5D3_HUMAN	206	58606	14 (8)	9 (7)	0.55	Tubulin alpha chain OS=Homo sapiens OX=9606 GN=TUBA1C PE=1 SV=1
31	sp|P39019|RS19_HUMAN	197	16051	24 (12)	14 (9)	7.19	40S ribosomal protein S19 OS=Homo sapiens OX=9606 GN=RPS19 PE=1 SV=2
32	sp|O15144|ARPC2_HUMAN	195	34426	14 (9)	10 (7)	1.09	Actin-related protein 2/3 complex subunit 2 OS=Homo sapiens OX=9606 GN=ARPC2 PE=1 SV=1
33	tr|Q5JP53|Q5JP53_HUMAN	194	48135	13 (8)	7 (6)	0.59	Tubulin beta chain OS=Homo sapiens OX=9606 GN=TUBB PE=1 SV=1
35	sp|P61978|HNRPK_HUMAN	193	51230	14 (9)	11 (8)	0.65	Heterogeneous nuclear ribonucleoprotein K OS=Homo sapiens OX=9606 GN=HNRNPK PE=1 SV=1
34	sp|P62241|RS8_HUMAN	193	24475	8 (7)	7 (6)	1.46	40S ribosomal protein S8 OS=Homo sapiens OX=9606 GN=RPS8 PE=1 SV=2
37	sp|O75688|PPM1B_HUMAN	192	53180	17 (8)	13 (7)	0.52	Protein phosphatase 1B OS=Homo sapiens OX=9606 GN=PPM1B PE=1 SV=1
36	tr|J3QRS3|J3QRS3_HUMAN	192	20501	7 (6)	6 (6)	1.48	Myosin regulatory light chain 12A OS=Homo sapiens OX=9606 GN=MYL12A PE=1 SV=1
38	sp|O95881|TXD12_HUMAN	183	19365	9 (6)	6 (3)	1.23	Thioredoxin domain-containing protein 12 OS=Homo sapiens OX=9606 GN=TXNDC12 PE=1 SV=1
39	tr|A0A087WUS0|A0A087WUS0_HUMAN	179	15343	12 (9)	5 (4)	2.33	40S ribosomal protein S24 OS=Homo sapiens OX=9606 GN=RPS24 PE=1 SV=1
40	sp|P62917|RL8_HUMAN	176	28235	12 (5)	10 (5)	0.75	60S ribosomal protein L8 OS=Homo sapiens OX=9606 GN=RPL8 PE=1 SV=2
41	sp|P62829|RL23_HUMAN	169	14970	7 (6)	4 (4)	1.78	60S ribosomal protein L23 OS=Homo sapiens OX=9606 GN=RPL23 PE=1 SV=1
42	tr|G8JLB6|G8JLB6_HUMAN	167	51482	12 (6)	6 (3)	0.45	Heterogeneous nuclear ribonucleoprotein H OS=Homo sapiens OX=9606 GN=HNRNPH1 PE=1 SV=1
43	sp|P61247|RS3A_HUMAN	166	30154	16 (7)	11 (5)	0.87	40S ribosomal protein S3a OS=Homo sapiens OX=9606 GN=RPS3A PE=1 SV=2
44	sp|P62140|PP1B_HUMAN	165	37961	7 (6)	6 (5)	0.65	Serine/threonine-protein phosphatase PP1-beta catalytic subunit OS=Homo sapiens OX=9606 GN=PPP1CB PE=1 SV=3
45	sp|P22626|ROA2_HUMAN	164	37464	13 (7)	10 (5)	0.81	Heterogeneous nuclear ribonucleoproteins A2/B1 OS=Homo sapiens OX=9606 GN=HNRNPA2B1 PE=1 SV=2
46	sp|P07305|H10_HUMAN	162	20850	8 (6)	7 (5)	1.45	Histone H1.0 OS=Homo sapiens OX=9606 GN=H1F0 PE=1 SV=3
47	sp|P50914|RL14_HUMAN	159	23531	12 (9)	9 (6)	1.9	60S ribosomal protein L14 OS=Homo sapiens OX=9606 GN=RPL14 PE=1 SV=4
48	sp|P62851|RS25_HUMAN	154	13791	10 (5)	9 (4)	1.43	40S ribosomal protein S25 OS=Homo sapiens OX=9606 GN=RPS25 PE=1 SV=1
50	sp|Q00839|HNRPU_HUMAN	149	91269	28 (7)	21 (6)	0.28	Heterogeneous nuclear ribonucleoprotein U OS=Homo sapiens OX=9606 GN=HNRNPU PE=1 SV=6
49	tr|J3KTL2|J3KTL2_HUMAN	149	28426	11 (7)	8 (6)	0.94	Serine/arginine-rich-splicing factor 1 OS=Homo sapiens OX=9606 GN=SRSF1 PE=1 SV=1
51	sp|P19474|RO52_HUMAN	148	55162	19 (10)	15 (9)	0.79	E3 ubiquitin-protein ligase TRIM21 OS=Homo sapiens OX=9606 GN=TRIM21 PE=1 SV=1
52	tr|H0YLA2|H0YLA2_HUMAN	144	13278	7 (5)	4 (3)	0.98	Signal recognition particle 14 kDa protein OS=Homo sapiens OX=9606 GN=SRP14 PE=1 SV=1
53	tr|A0A0A6YYL6|A0A0A6YYL6_HUMAN	143	26698	10 (6)	7 (4)	0.8	Protein RPL17-C18orf32 OS=Homo sapiens OX=9606 GN=RPL17-C18orf32 PE=3 SV=1
54	sp|O43707|ACTN4_HUMAN	142	105245	16 (7)	15 (7)	0.24	Alpha-actinin-4 OS=Homo sapiens OX=9606 GN=ACTN4 PE=1 SV=2
55	tr|E7EX17|E7EX17_HUMAN	142	69714	9 (4)	7 (4)	0.2	Eukaryotic translation initiation factor 4B OS=Homo sapiens OX=9606 GN=EIF4B PE=1 SV=1
56	sp|P06748|NPM_HUMAN	139	32726	9 (5)	7 (3)	0.62	Nucleophosmin OS=Homo sapiens OX=9606 GN=NPM1 PE=1 SV=2
57	sp|P61158|ARP3_HUMAN	137	47797	11 (7)	11 (7)	0.59	Actin-related protein 3 OS=Homo sapiens OX=9606 GN=ACTR3 PE=1 SV=3
58	sp|Q8NC51|PAIRB_HUMAN	137	44995	10 (3)	8 (3)	0.24	Plasminogen activator inhibitor 1 RNA-binding protein OS=Homo sapiens OX=9606 GN=SERBP1 PE=1 SV=2
59	sp|P46778|RL21_HUMAN	135	18610	10 (6)	5 (2)	1.3	60S ribosomal protein L21 OS=Homo sapiens OX=9606 GN=RPL21 PE=1 SV=2
60	sp|P08238|HS90B_HUMAN	133	83554	16 (7)	11 (6)	0.31	Heat shock protein HSP 90-beta OS=Homo sapiens OX=9606 GN=HSP90AB1 PE=1 SV=4
61	sp|P18124|RL7_HUMAN	132	29264	14 (7)	11 (7)	1.12	60S ribosomal protein L7 OS=Homo sapiens OX=9606 GN=RPL7 PE=1 SV=1
63	tr|A0A087WTT1|A0A087WTT1_HUMAN	132	58727	12 (7)	10 (6)	0.39	Polyadenylate-binding protein OS=Homo sapiens OX=9606 GN=PABPC1 PE=1 SV=1
62	tr|H0YKD8|H0YKD8_HUMAN	132	19174	11 (8)	8 (7)	2.1	60S ribosomal protein L28 OS=Homo sapiens OX=9606 GN=RPL28 PE=1 SV=1
64	sp|P39023|RL3_HUMAN	130	46365	14 (7)	11 (7)	0.62	60S ribosomal protein L3 OS=Homo sapiens OX=9606 GN=RPL3 PE=1 SV=2
66	sp|Q86YZ3|HORN_HUMAN	129	283140	14 (5)	8 (4)	0.06	Hornerin OS=Homo sapiens OX=9606 GN=HRNR PE=1 SV=2
65	sp|Q96C19|EFHD2_HUMAN	129	26794	7 (5)	6 (4)	0.6	EF-hand domain-containing protein D2 OS=Homo sapiens OX=9606 GN=EFHD2 PE=1 SV=1
67	sp|P62280|RS11_HUMAN	128	18590	14 (8)	8 (5)	2.22	40S ribosomal protein S11 OS=Homo sapiens OX=9606 GN=RPS11 PE=1 SV=3
68	sp|P38159|RBMX_HUMAN	127	42306	17 (7)	14 (7)	0.69	RNA-binding motif protein, X chromosome OS=Homo sapiens OX=9606 GN=RBMX PE=1 SV=3
69	sp|Q12906|ILF3_HUMAN	127	95678	13 (6)	9 (5)	0.18	Interleukin enhancer-binding factor 3 OS=Homo sapiens OX=9606 GN=ILF3 PE=1 SV=3
70	tr|A0A075B7D9|A0A075B7D9_HUMAN	125	49151	5 (4)	3 (2)	0.21	TATA-binding protein-associated factor 2N OS=Homo sapiens OX=9606 GN=TAF15 PE=1 SV=1
71	tr|A0A1W2PNV4|A0A1W2PNV4_HUMAN	125	77022	9 (4)	7 (3)	0.18	Uncharacterized protein OS=Homo sapiens OX=9606 PE=4 SV=1
72	tr|E9PP50|E9PP50_HUMAN	124	17994	5 (4)	4 (3)	0.68	Cofilin-1 (Fragment) OS=Homo sapiens OX=9606 GN=CFL1 PE=1 SV=8
73	sp|P62805|H4_HUMAN	123	11360	7 (7)	5 (5)	2.77	Histone H4 OS=Homo sapiens OX=9606 GN=HIST1H4A PE=1 SV=2
74	sp|P51991|ROA3_HUMAN	122	39799	7 (3)	7 (3)	0.27	Heterogeneous nuclear ribonucleoprotein A3 OS=Homo sapiens OX=9606 GN=HNRNPA3 PE=1 SV=2
75	sp|P15880|RS2_HUMAN	121	31590	15 (8)	11 (6)	0.82	40S ribosomal protein S2 OS=Homo sapiens OX=9606 GN=RPS2 PE=1 SV=2
76	sp|Q5SSJ5|HP1B3_HUMAN	119	61454	7 (5)	7 (5)	0.3	Heterochromatin protein 1-binding protein 3 OS=Homo sapiens OX=9606 GN=HP1BP3 PE=1 SV=1
77	sp|P62750|RL23A_HUMAN	117	17684	13 (6)	9 (6)	1.86	60S ribosomal protein L23a OS=Homo sapiens OX=9606 GN=RPL23A PE=1 SV=1
79	sp|Q02878|RL6_HUMAN	116	32765	11 (7)	7 (5)	0.97	60S ribosomal protein L6 OS=Homo sapiens OX=9606 GN=RPL6 PE=1 SV=3
78	tr|D3DTX6|D3DTX6_HUMAN	116	89451	15 (7)	13 (6)	0.29	Neurabin-2 OS=Homo sapiens OX=9606 GN=PPP1R9B PE=1 SV=1
81	sp|P47914|RL29_HUMAN	115	17798	8 (4)	3 (2)	0.69	60S ribosomal protein L29 OS=Homo sapiens OX=9606 GN=RPL29 PE=1 SV=2
80	sp|Q9Y2W1|TR150_HUMAN	115	108658	15 (4)	13 (3)	0.09	Thyroid hormone receptor-associated protein 3 OS=Homo sapiens OX=9606 GN=THRAP3 PE=1 SV=2
82	tr|A0A087WVQ9|A0A087WVQ9_HUMAN	115	48195	13 (6)	11 (5)	0.39	Elongation factor 1-alpha 1 OS=Homo sapiens OX=9606 GN=EEF1A1 PE=1 SV=1
84	sp|O15145|ARPC3_HUMAN	114	20761	6 (4)	5 (4)	0.82	Actin-related protein 2/3 complex subunit 3 OS=Homo sapiens OX=9606 GN=ARPC3 PE=1 SV=3
83	sp|P0DP23|CALM1_HUMAN	114	16827	6 (3)	4 (3)	0.73	Calmodulin-1 OS=Homo sapiens OX=9606 GN=CALM1 PE=1 SV=1
85	tr|J3KP15|J3KP15_HUMAN	113	15362	6 (6)	4 (4)	1.23	Serine/arginine-rich-splicing factor 2 (Fragment) OS=Homo sapiens OX=9606 GN=SRSF2 PE=1 SV=8
86	sp|Q6P5R6|RL22L_HUMAN	112	14598	6 (4)	4 (3)	1.31	60S ribosomal protein L22-like 1 OS=Homo sapiens OX=9606 GN=RPL22L1 PE=1 SV=2
87	sp|P84098|RL19_HUMAN	111	23565	5 (2)	3 (1)	0.3	60S ribosomal protein L19 OS=Homo sapiens OX=9606 GN=RPL19 PE=1 SV=1
88	tr|E9PKE3|E9PKE3_HUMAN	111	68991	14 (6)	12 (6)	0.32	Heat shock cognate 71 kDa protein OS=Homo sapiens OX=9606 GN=HSPA8 PE=1 SV=1
89	sp|P62913|RL11_HUMAN	110	20468	12 (5)	5 (2)	0.58	60S ribosomal protein L11 OS=Homo sapiens OX=9606 GN=RPL11 PE=1 SV=2
90	sp|O94832|MYO1D_HUMAN	109	116927	16 (6)	13 (6)	0.18	Unconventional myosin-Id OS=Homo sapiens OX=9606 GN=MYO1D PE=1 SV=2
91	tr|C9JNW5|C9JNW5_HUMAN	109	17646	4 (4)	4 (4)	1.01	60S ribosomal protein L24 OS=Homo sapiens OX=9606 GN=RPL24 PE=1 SV=1
92	sp|P62888|RL30_HUMAN	106	12947	7 (4)	6 (4)	1.55	60S ribosomal protein L30 OS=Homo sapiens OX=9606 GN=RPL30 PE=1 SV=2
93	tr|E9PDI4|E9PDI4_HUMAN	106	58757	5 (3)	5 (3)	0.18	Ladinin-1 OS=Homo sapiens OX=9606 GN=LAD1 PE=1 SV=1
94	sp|P62753|RS6_HUMAN	105	28834	5 (4)	5 (4)	0.55	40S ribosomal protein S6 OS=Homo sapiens OX=9606 GN=RPS6 PE=1 SV=1
95	tr|M0R117|M0R117_HUMAN	101	18352	10 (5)	6 (5)	1.33	60S ribosomal protein L18a OS=Homo sapiens OX=9606 GN=RPL18A PE=1 SV=1
97	sp|P26373|RL13_HUMAN	100	24304	10 (5)	10 (5)	0.9	60S ribosomal protein L13 OS=Homo sapiens OX=9606 GN=RPL13 PE=1 SV=4
96	tr|H0YMD0|H0YMD0_HUMAN	100	25440	9 (3)	8 (3)	0.45	Annexin (Fragment) OS=Homo sapiens OX=9606 GN=ANXA2 PE=1 SV=1
98	sp|P62277|RS13_HUMAN	99	17212	7 (3)	6 (3)	0.71	40S ribosomal protein S13 OS=Homo sapiens OX=9606 GN=RPS13 PE=1 SV=2
100	sp|O14744|ANM5_HUMAN	98	73322	15 (5)	11 (4)	0.19	Protein arginine N-methyltransferase 5 OS=Homo sapiens OX=9606 GN=PRMT5 PE=1 SV=4
99	sp|P36578|RL4_HUMAN	98	47953	23 (10)	15 (6)	0.7	60S ribosomal protein L4 OS=Homo sapiens OX=9606 GN=RPL4 PE=1 SV=5
101	sp|P61254|RL26_HUMAN	97	17248	15 (9)	10 (7)	3.2	60S ribosomal protein L26 OS=Homo sapiens OX=9606 GN=RPL26 PE=1 SV=1
102	tr|C9J4Z3|C9J4Z3_HUMAN	97	7847	7 (4)	4 (3)	3.39	60S ribosomal protein L37a OS=Homo sapiens OX=9606 GN=RPL37A PE=1 SV=1
103	tr|A0A075B6Z2|A0A075B6Z2_HUMAN	96	2220	4 (3)	1 (1)	1.81	T cell receptor alpha joining 56 (Fragment) OS=Homo sapiens OX=9606 GN=TRAJ56 PE=4 SV=1
104	tr|M0R0F0|M0R0F0_HUMAN	96	22548	7 (3)	6 (3)	0.52	40S ribosomal protein S5 (Fragment) OS=Homo sapiens OX=9606 GN=RPS5 PE=1 SV=1
105	tr|D6R9P3|D6R9P3_HUMAN	95	30398	5 (4)	3 (2)	0.37	Heterogeneous nuclear ribonucleoprotein A/B OS=Homo sapiens OX=9606 GN=HNRNPAB PE=1 SV=1
106	tr|J3KSW8|J3KSW8_HUMAN	95	96384	11 (4)	11 (4)	0.14	Myosin phosphatase Rho-interacting protein (Fragment) OS=Homo sapiens OX=9606 GN=MPRIP PE=1 SV=1
107	sp|P17096|HMGA1_HUMAN	94	11669	10 (5)	4 (3)	1.81	High mobility group protein HMG-I/HMG-Y OS=Homo sapiens OX=9606 GN=HMGA1 PE=1 SV=3
109	tr|A0A0C4DG62|A0A0C4DG62_HUMAN	92	24691	7 (5)	6 (4)	0.66	ADP-ribosylation factor-like protein 6-interacting protein 4 OS=Homo sapiens OX=9606 GN=ARL6IP4 PE=1 SV=1
108	tr|F8WDD7|F8WDD7_HUMAN	92	13163	6 (5)	4 (3)	0.99	Actin-related protein 2/3 complex subunit 4 OS=Homo sapiens OX=9606 GN=ARPC4 PE=4 SV=1
110	sp|P62979|RS27A_HUMAN	91	18296	7 (4)	5 (4)	0.97	Ubiquitin-40S ribosomal protein S27a OS=Homo sapiens OX=9606 GN=RPS27A PE=1 SV=2
111	sp|Q9Y3Y2|CHTOP_HUMAN	91	26380	5 (2)	4 (1)	0.13	Chromatin target of PRMT1 protein OS=Homo sapiens OX=9606 GN=CHTOP PE=1 SV=2
112	tr|G3V203|G3V203_HUMAN	91	18859	5 (3)	5 (3)	0.64	60S ribosomal protein L18 OS=Homo sapiens OX=9606 GN=RPL18 PE=1 SV=1
113	sp|Q7RTV0|PHF5A_HUMAN	89	13138	3 (2)	3 (2)	0.59	PHD finger-like domain-containing protein 5A OS=Homo sapiens OX=9606 GN=PHF5A PE=1 SV=1
115	sp|Q16777|H2A2C_HUMAN	87	13980	6 (4)	4 (2)	0.55	Histone H2A type 2-C OS=Homo sapiens OX=9606 GN=HIST2H2AC PE=1 SV=4
114	tr|B7Z645|B7Z645_HUMAN	87	52185	5 (3)	5 (3)	0.2	Heterogeneous nuclear ribonucleoprotein Q OS=Homo sapiens OX=9606 GN=SYNCRIP PE=1 SV=1
116	sp|O95425|SVIL_HUMAN	86	249417	7 (1)	7 (1)	0.01	Supervillin OS=Homo sapiens OX=9606 GN=SVIL PE=1 SV=2
117	sp|P23396|RS3_HUMAN	85	26842	10 (4)	8 (4)	0.6	40S ribosomal protein S3 OS=Homo sapiens OX=9606 GN=RPS3 PE=1 SV=2
119	sp|P84090|ERH_HUMAN	85	12422	25 (2)	4 (2)	0.63	Enhancer of rudimentary homolog OS=Homo sapiens OX=9606 GN=ERH PE=1 SV=1
118	tr|C9JUF9|C9JUF9_HUMAN	85	37444	4 (2)	4 (2)	0.18	Carboxypeptidase A1 OS=Homo sapiens OX=9606 GN=CPA1 PE=1 SV=1
120	tr|E9PDF6|E9PDF6_HUMAN	85	129426	13 (5)	11 (5)	0.13	Unconventional myosin-Ib OS=Homo sapiens OX=9606 GN=MYO1B PE=1 SV=1
122	sp|P62316|SMD2_HUMAN	83	13632	7 (6)	5 (4)	2.82	Small nuclear ribonucleoprotein Sm D2 OS=Homo sapiens OX=9606 GN=SNRPD2 PE=1 SV=1
121	sp|Q96PK6|RBM14_HUMAN	83	69620	7 (4)	6 (3)	0.15	RNA-binding protein 14 OS=Homo sapiens OX=9606 GN=RBM14 PE=1 SV=2
123	sp|P61353|RL27_HUMAN	82	15788	6 (5)	6 (5)	1.65	60S ribosomal protein L27 OS=Homo sapiens OX=9606 GN=RPL27 PE=1 SV=2
125	sp|P05387|RLA2_HUMAN	81	11658	5 (3)	3 (3)	1.17	60S acidic ribosomal protein P2 OS=Homo sapiens OX=9606 GN=RPLP2 PE=1 SV=1
124	sp|P62249|RS16_HUMAN	81	16549	5 (4)	4 (4)	1.11	40S ribosomal protein S16 OS=Homo sapiens OX=9606 GN=RPS16 PE=1 SV=2
129	sp|P49411|EFTU_HUMAN	79	49852	4 (2)	4 (2)	0.14	Elongation factor Tu, mitochondrial OS=Homo sapiens OX=9606 GN=TUFM PE=1 SV=2
128	sp|P62263|RS14_HUMAN	79	16434	5 (2)	4 (2)	0.45	40S ribosomal protein S14 OS=Homo sapiens OX=9606 GN=RPS14 PE=1 SV=3
126	sp|Q8IVT2|MISP_HUMAN	79	75482	10 (7)	7 (6)	0.29	Mitotic interactor and substrate of PLK1 OS=Homo sapiens OX=9606 GN=MISP PE=1 SV=1
127	tr|A0A024R4M0|A0A024R4M0_HUMAN	79	22635	12 (6)	10 (5)	0.99	40S ribosomal protein S9 OS=Homo sapiens OX=9606 GN=RPS9 PE=1 SV=1
131	sp|P60866|RS20_HUMAN	78	13478	7 (4)	4 (2)	0.97	40S ribosomal protein S20 OS=Homo sapiens OX=9606 GN=RPS20 PE=1 SV=1
130	tr|A0A087X2D0|A0A087X2D0_HUMAN	78	10599	4 (3)	3 (2)	1.34	Serine/arginine-rich-splicing factor 3 OS=Homo sapiens OX=9606 GN=SRSF3 PE=1 SV=1
132	sp|Q9Y383|LC7L2_HUMAN	77	46942	7 (2)	7 (2)	0.15	Putative RNA-binding protein Luc7-like 2 OS=Homo sapiens OX=9606 GN=LUC7L2 PE=1 SV=2
135	sp|O43290|SNUT1_HUMAN	75	90371	8 (1)	3 (1)	0.04	U4/U6.U5 tri-snRNP-associated protein 1 OS=Homo sapiens OX=9606 GN=SART1 PE=1 SV=1
134	sp|Q9Y608|LRRF2_HUMAN	75	82349	10 (2)	9 (2)	0.08	Leucine-rich repeat flightless-interacting protein 2 OS=Homo sapiens OX=9606 GN=LRRFIP2 PE=1 SV=1
133	tr|F8VU65|F8VU65_HUMAN	75	27341	12 (3)	7 (3)	0.41	60S acidic ribosomal protein P0 (Fragment) OS=Homo sapiens OX=9606 GN=RPLP0 PE=1 SV=1
136	tr|M0QXS5|M0QXS5_HUMAN	74	59292	6 (2)	6 (2)	0.11	Heterogeneous nuclear ribonucleoprotein L (Fragment) OS=Homo sapiens OX=9606 GN=HNRNPL PE=1 SV=1
137	sp|P25705|ATPA_HUMAN	73	59828	7 (2)	6 (2)	0.11	ATP synthase subunit alpha, mitochondrial OS=Homo sapiens OX=9606 GN=ATP5F1A PE=1 SV=1
139	sp|O14639|ABLM1_HUMAN	72	89513	13 (2)	12 (2)	0.07	Actin-binding LIM protein 1 OS=Homo sapiens OX=9606 GN=ABLIM1 PE=1 SV=3
138	tr|A0A087WY00|A0A087WY00_HUMAN	72	213778	13 (3)	13 (3)	0.05	Unconventional myosin-Va OS=Homo sapiens OX=9606 GN=MYO5A PE=1 SV=1
141	sp|P61160|ARP2_HUMAN	70	45017	8 (2)	7 (2)	0.15	Actin-related protein 2 OS=Homo sapiens OX=9606 GN=ACTR2 PE=1 SV=1
140	sp|Q9UHV9|PFD2_HUMAN	70	16695	5 (2)	5 (2)	0.45	Prefoldin subunit 2 OS=Homo sapiens OX=9606 GN=PFDN2 PE=1 SV=1
144	sp|P10915|HPLN1_HUMAN	69	40767	5 (3)	2 (1)	0.26	Hyaluronan and proteoglycan link protein 1 OS=Homo sapiens OX=9606 GN=HAPLN1 PE=2 SV=2
145	sp|Q92522|H1X_HUMAN	69	22474	4 (2)	4 (2)	0.32	Histone H1x OS=Homo sapiens OX=9606 GN=H1FX PE=1 SV=1
142	sp|Q9P2M7|CING_HUMAN	69	136532	11 (2)	9 (2)	0.05	Cingulin OS=Homo sapiens OX=9606 GN=CGN PE=1 SV=2
143	tr|D3YTB1|D3YTB1_HUMAN	69	15721	8 (2)	4 (2)	0.48	60S ribosomal protein L32 (Fragment) OS=Homo sapiens OX=9606 GN=RPL32 PE=1 SV=1
146	tr|A0A0A0MSI0|A0A0A0MSI0_HUMAN	67	19135	8 (4)	7 (4)	0.92	Peroxiredoxin-1 (Fragment) OS=Homo sapiens OX=9606 GN=PRDX1 PE=1 SV=1
147	tr|X1WI28|X1WI28_HUMAN	67	23416	7 (1)	5 (1)	0.14	60S ribosomal protein L10 (Fragment) OS=Homo sapiens OX=9606 GN=RPL10 PE=1 SV=7
148	sp|O75533|SF3B1_HUMAN	66	146479	8 (3)	7 (3)	0.07	Splicing factor 3B subunit 1 OS=Homo sapiens OX=9606 GN=SF3B1 PE=1 SV=3
149	sp|Q15208|STK38_HUMAN	65	54498	5 (3)	5 (3)	0.19	Serine/threonine-protein kinase 38 OS=Homo sapiens OX=9606 GN=STK38 PE=1 SV=1
152	tr|H0Y4X3|H0Y4X3_HUMAN	65	36888	8 (3)	6 (3)	0.29	RNA-binding protein 39 (Fragment) OS=Homo sapiens OX=9606 GN=RBM39 PE=1 SV=8
150	tr|J3KPP4|J3KPP4_HUMAN	65	58698	3 (1)	3 (1)	0.06	Cisplatin resistance-associated overexpressed protein, isoform CRA_b OS=Homo sapiens OX=9606 GN=LUC7L3 PE=1 SV=1
151	tr|J3QLR8|J3QLR8_HUMAN	65	17563	2 (1)	2 (1)	0.19	28S ribosomal protein S23, mitochondrial OS=Homo sapiens OX=9606 GN=MRPS23 PE=1 SV=1
153	sp|Q9BPX5|ARP5L_HUMAN	64	16931	4 (2)	3 (2)	0.44	Actin-related protein 2/3 complex subunit 5-like protein OS=Homo sapiens OX=9606 GN=ARPC5L PE=1 SV=1
154	sp|P27348|1433T_HUMAN	63	28032	6 (2)	6 (2)	0.25	14-3-3 protein theta OS=Homo sapiens OX=9606 GN=YWHAQ PE=1 SV=1
155	sp|Q9NXV2|KCTD5_HUMAN	63	26475	5 (3)	3 (3)	0.43	BTB/POZ domain-containing protein KCTD5 OS=Homo sapiens OX=9606 GN=KCTD5 PE=1 SV=1
157	sp|P62899|RL31_HUMAN	62	14454	8 (3)	5 (3)	0.89	60S ribosomal protein L31 OS=Homo sapiens OX=9606 GN=RPL31 PE=1 SV=1
156	sp|Q15717|ELAV1_HUMAN	62	36240	3 (2)	3 (2)	0.19	ELAV-like protein 1 OS=Homo sapiens OX=9606 GN=ELAVL1 PE=1 SV=2
158	tr|E5RJU9|E5RJU9_HUMAN	62	57544	9 (1)	9 (1)	0.06	Protein LYRIC OS=Homo sapiens OX=9606 GN=MTDH PE=1 SV=1
159	tr|E9PJD9|E9PJD9_HUMAN	62	10235	2 (2)	2 (2)	0.79	60S ribosomal protein L27a OS=Homo sapiens OX=9606 GN=RPL27A PE=1 SV=1
160	sp|O43143|DHX15_HUMAN	61	91673	5 (1)	5 (1)	0.04	Pre-mRNA-splicing factor ATP-dependent RNA helicase DHX15 OS=Homo sapiens OX=9606 GN=DHX15 PE=1 SV=2
161	tr|A0A0B4J220|A0A0B4J220_HUMAN	60	14225	3 (2)	3 (2)	0.54	Chromosome 11 open reading frame 48, isoform CRA_c OS=Homo sapiens OX=9606 GN=C11orf98 PE=1 SV=1
162	tr|Q5H928|Q5H928_HUMAN	60	17498	3 (2)	3 (2)	0.42	3-hydroxyacyl-CoA dehydrogenase type-2 OS=Homo sapiens OX=9606 GN=HSD17B10 PE=1 SV=1
163	sp|A0A0A0MS14|HV145_HUMAN	59	13614	1 (1)	1 (1)	0.25	Immunoglobulin heavy variable 1-45 OS=Homo sapiens OX=9606 GN=IGHV1-45 PE=3 SV=1
164	sp|O15212|PFD6_HUMAN	58	14574	4 (1)	4 (1)	0.23	Prefoldin subunit 6 OS=Homo sapiens OX=9606 GN=PFDN6 PE=1 SV=1
165	sp|P04745|AMY1_HUMAN	58	58415	12 (2)	5 (2)	0.12	Alpha-amylase 1 OS=Homo sapiens OX=9606 GN=AMY1A PE=1 SV=2
166	tr|E9PHV5|E9PHV5_HUMAN	58	137194	7 (2)	7 (2)	0.05	Sperm-specific antigen 2 OS=Homo sapiens OX=9606 GN=SSFA2 PE=1 SV=1
167	sp|O15479|MAGB2_HUMAN	57	35426	3 (1)	3 (1)	0.09	Melanoma-associated antigen B2 OS=Homo sapiens OX=9606 GN=MAGEB2 PE=1 SV=3
168	sp|Q9NWB6|ARGL1_HUMAN	57	33197	11 (4)	10 (3)	0.46	Arginine and glutamate-rich protein 1 OS=Homo sapiens OX=9606 GN=ARGLU1 PE=1 SV=1
171	sp|P06733|ENOA_HUMAN	56	47481	7 (1)	6 (1)	0.07	Alpha-enolase OS=Homo sapiens OX=9606 GN=ENO1 PE=1 SV=2
170	sp|Q07157|ZO1_HUMAN	56	195682	13 (4)	11 (4)	0.07	Tight junction protein ZO-1 OS=Homo sapiens OX=9606 GN=TJP1 PE=1 SV=3
169	sp|Q7Z2W4|ZCCHV_HUMAN	56	103135	5 (1)	4 (1)	0.03	Zinc finger CCCH-type antiviral protein 1 OS=Homo sapiens OX=9606 GN=ZC3HAV1 PE=1 SV=3
172	tr|C9JQ63|C9JQ63_HUMAN	55	11923	2 (1)	2 (1)	0.29	Carboxypeptidase A1 (Fragment) OS=Homo sapiens OX=9606 GN=CPA1 PE=1 SV=1
174	sp|O95218|ZRAB2_HUMAN	53	37838	3 (2)	3 (2)	0.18	Zinc finger Ran-binding domain-containing protein 2 OS=Homo sapiens OX=9606 GN=ZRANB2 PE=1 SV=2
173	sp|P53999|TCP4_HUMAN	53	14386	5 (2)	5 (2)	0.53	Activated RNA polymerase II transcriptional coactivator p15 OS=Homo sapiens OX=9606 GN=SUB1 PE=1 SV=3
175	sp|P49207|RL34_HUMAN	52	13513	3 (3)	3 (3)	0.96	60S ribosomal protein L34 OS=Homo sapiens OX=9606 GN=RPL34 PE=1 SV=3
176	sp|P62273|RS29_HUMAN	52	6900	5 (3)	3 (2)	1.3	40S ribosomal protein S29 OS=Homo sapiens OX=9606 GN=RPS29 PE=1 SV=2
177	sp|O15511|ARPC5_HUMAN	51	16367	1 (1)	1 (1)	0.21	Actin-related protein 2/3 complex subunit 5 OS=Homo sapiens OX=9606 GN=ARPC5 PE=1 SV=3
178	sp|Q99895|CTRC_HUMAN	50	30092	3 (1)	3 (1)	0.11	Chymotrypsin-C OS=Homo sapiens OX=9606 GN=CTRC PE=1 SV=2
180	sp|P0DN76|U2AF5_HUMAN	49	28368	3 (1)	2 (1)	0.12	Splicing factor U2AF 35 kDa subunit-like protein OS=Homo sapiens OX=9606 GN=U2AF1L5 PE=1 SV=1
179	sp|P98175|RBM10_HUMAN	49	103811	12 (4)	8 (4)	0.13	RNA-binding protein 10 OS=Homo sapiens OX=9606 GN=RBM10 PE=1 SV=3
183	sp|P13010|XRCC5_HUMAN	48	83222	1 (1)	1 (1)	0.04	X-ray repair cross-complementing protein 5 OS=Homo sapiens OX=9606 GN=XRCC5 PE=1 SV=3
181	sp|Q14247|SRC8_HUMAN	48	61720	7 (1)	6 (1)	0.05	Src substrate cortactin OS=Homo sapiens OX=9606 GN=CTTN PE=1 SV=2
184	tr|F8VVM2|F8VVM2_HUMAN	48	36537	4 (3)	3 (2)	0.19	Phosphate carrier protein, mitochondrial OS=Homo sapiens OX=9606 GN=SLC25A3 PE=1 SV=1
182	tr|I3L3P7|I3L3P7_HUMAN	48	11584	3 (1)	3 (1)	0.3	40S ribosomal protein S15a OS=Homo sapiens OX=9606 GN=RPS15A PE=1 SV=1
185	tr|J3KQ96|J3KQ96_HUMAN	48	144268	5 (2)	5 (2)	0.05	Treacle protein (Fragment) OS=Homo sapiens OX=9606 GN=TCOF1 PE=1 SV=1
187	sp|Q9NX58|LYAR_HUMAN	47	44044	4 (1)	4 (1)	0.07	Cell growth-regulating nucleolar protein OS=Homo sapiens OX=9606 GN=LYAR PE=1 SV=2
189	sp|Q9Y676|RT18B_HUMAN	47	29719	3 (2)	3 (2)	0.24	28S ribosomal protein S18b, mitochondrial OS=Homo sapiens OX=9606 GN=MRPS18B PE=1 SV=1
188	tr|J3QLS3|J3QLS3_HUMAN	47	31912	5 (3)	4 (2)	0.22	28S ribosomal protein S7, mitochondrial OS=Homo sapiens OX=9606 GN=MRPS7 PE=1 SV=1
186	tr|K7ELC2|K7ELC2_HUMAN	47	17712	4 (2)	3 (2)	0.42	40S ribosomal protein S15 OS=Homo sapiens OX=9606 GN=RPS15 PE=1 SV=1
190	sp|Q9UKK3|PARP4_HUMAN	46	194582	8 (2)	8 (2)	0.03	Poly [ADP-ribose] polymerase 4 OS=Homo sapiens OX=9606 GN=PARP4 PE=1 SV=3
192	sp|O95816|BAG2_HUMAN	45	23928	5 (1)	5 (1)	0.14	BAG family molecular chaperone regulator 2 OS=Homo sapiens OX=9606 GN=BAG2 PE=1 SV=1
193	sp|P21810|PGS1_HUMAN	45	42027	2 (2)	2 (2)	0.16	Biglycan OS=Homo sapiens OX=9606 GN=BGN PE=1 SV=2
191	tr|H3BV80|H3BV80_HUMAN	45	24546	3 (1)	3 (1)	0.14	RNA-binding protein with serine-rich domain 1 OS=Homo sapiens OX=9606 GN=RNPS1 PE=1 SV=2
195	sp|Q9Y3B7|RM11_HUMAN	44	20727	2 (1)	2 (1)	0.16	39S ribosomal protein L11, mitochondrial OS=Homo sapiens OX=9606 GN=MRPL11 PE=1 SV=1
194	tr|A0A0D9SF53|A0A0D9SF53_HUMAN	44	82110	2 (1)	2 (1)	0.04	ATP-dependent RNA helicase DDX3X OS=Homo sapiens OX=9606 GN=DDX3X PE=1 SV=1
196	tr|F5H2A4|F5H2A4_HUMAN	44	12707	4 (2)	3 (2)	0.61	High mobility group protein HMGI-C OS=Homo sapiens OX=9606 GN=HMGA2 PE=1 SV=1
197	tr|H7C463|H7C463_HUMAN	44	68305	6 (1)	6 (1)	0.05	MICOS complex subunit MIC60 (Fragment) OS=Homo sapiens OX=9606 GN=IMMT PE=1 SV=1
199	sp|P08579|RU2B_HUMAN	43	25470	1 (1)	1 (1)	0.13	U2 small nuclear ribonucleoprotein B'' OS=Homo sapiens OX=9606 GN=SNRPB2 PE=1 SV=1
200	sp|P61313|RL15_HUMAN	43	24245	3 (2)	3 (2)	0.3	60S ribosomal protein L15 OS=Homo sapiens OX=9606 GN=RPL15 PE=1 SV=2
198	tr|E9PG73|E9PG73_HUMAN	43	87550	9 (2)	7 (1)	0.08	Peptidyl-prolyl cis-trans isomerase G OS=Homo sapiens OX=9606 GN=PPIG PE=1 SV=1
201	sp|P08708|RS17_HUMAN	42	15597	7 (4)	4 (2)	0.48	40S ribosomal protein S17 OS=Homo sapiens OX=9606 GN=RPS17 PE=1 SV=2
202	sp|Q9NYF8|BCLF1_HUMAN	42	106173	7 (1)	6 (1)	0.03	Bcl-2-associated transcription factor 1 OS=Homo sapiens OX=9606 GN=BCLAF1 PE=1 SV=2
203	sp|P00747|PLMN_HUMAN	41	93247	6 (3)	3 (2)	0.07	Plasminogen OS=Homo sapiens OX=9606 GN=PLG PE=1 SV=2
208	sp|P0DOY2|IGLC2_HUMAN	41	11458	3 (1)	3 (1)	0.3	Immunoglobulin lambda constant 2 OS=Homo sapiens OX=9606 GN=IGLC2 PE=1 SV=1
204	sp|P63173|RL38_HUMAN	41	8270	8 (3)	3 (2)	1.02	60S ribosomal protein L38 OS=Homo sapiens OX=9606 GN=RPL38 PE=1 SV=2
206	sp|Q13435|SF3B2_HUMAN	41	100279	9 (2)	7 (2)	0.07	Splicing factor 3B subunit 2 OS=Homo sapiens OX=9606 GN=SF3B2 PE=1 SV=2
210	sp|Q92665|RT31_HUMAN	41	45405	3 (1)	3 (1)	0.07	28S ribosomal protein S31, mitochondrial OS=Homo sapiens OX=9606 GN=MRPS31 PE=1 SV=3
209	sp|Q96A08|H2B1A_HUMAN	41	14159	7 (3)	5 (3)	0.91	Histone H2B type 1-A OS=Homo sapiens OX=9606 GN=HIST1H2BA PE=1 SV=3
211	sp|Q9NVI7|ATD3A_HUMAN	41	71610	6 (1)	6 (1)	0.05	ATPase family AAA domain-containing protein 3A OS=Homo sapiens OX=9606 GN=ATAD3A PE=1 SV=2
207	tr|A0A087X1X7|A0A087X1X7_HUMAN	41	69696	3 (1)	3 (1)	0.05	Elongation factor 1-delta OS=Homo sapiens OX=9606 GN=EEF1D PE=1 SV=1
205	tr|A0A0C4DG89|A0A0C4DG89_HUMAN	41	117902	7 (1)	6 (1)	0.03	Probable ATP-dependent RNA helicase DDX46 OS=Homo sapiens OX=9606 GN=DDX46 PE=1 SV=1
212	tr|F8VRG3|F8VRG3_HUMAN	40	6431	1 (1)	1 (1)	0.56	Twinfilin-1 OS=Homo sapiens OX=9606 GN=TWF1 PE=1 SV=1
213	sp|Q9BWJ5|SF3B5_HUMAN	39	10243	1 (1)	1 (1)	0.34	Splicing factor 3B subunit 5 OS=Homo sapiens OX=9606 GN=SF3B5 PE=1 SV=1
215	sp|P15924|DESP_HUMAN	38	334021	20 (1)	16 (1)	0.01	Desmoplakin OS=Homo sapiens OX=9606 GN=DSP PE=1 SV=3
214	tr|E9PR30|E9PR30_HUMAN	38	10898	2 (2)	1 (1)	0.32	40S ribosomal protein S30 OS=Homo sapiens OX=9606 GN=FAU PE=1 SV=1
216	tr|F6RFD5|F6RFD5_HUMAN	38	15729	1 (1)	1 (1)	0.22	Destrin OS=Homo sapiens OX=9606 GN=DSTN PE=1 SV=1
217	tr|H3BTW0|H3BTW0_HUMAN	38	10019	6 (1)	4 (1)	0.35	BOLA2-SMG1P6 readthrough (Fragment) OS=Homo sapiens OX=9606 GN=BOLA2-SMG1P6 PE=3 SV=1
220	sp|P50238|CRIP1_HUMAN	37	8926	2 (1)	1 (1)	0.39	Cysteine-rich protein 1 OS=Homo sapiens OX=9606 GN=CRIP1 PE=1 SV=3
218	sp|Q02952|AKA12_HUMAN	37	191937	8 (1)	8 (1)	0.02	A-kinase anchor protein 12 OS=Homo sapiens OX=9606 GN=AKAP12 PE=1 SV=4
219	tr|M0QXK2|M0QXK2_HUMAN	37	14538	2 (1)	2 (1)	0.23	U1 small nuclear ribonucleoprotein A (Fragment) OS=Homo sapiens OX=9606 GN=SNRPA PE=1 SV=8
225	sp|O00425|IF2B3_HUMAN	36	64008	6 (1)	6 (1)	0.05	Insulin-like growth factor 2 mRNA-binding protein 3 OS=Homo sapiens OX=9606 GN=IGF2BP3 PE=1 SV=2
221	sp|P05141|ADT2_HUMAN	36	33059	4 (1)	4 (1)	0.1	ADP/ATP translocase 2 OS=Homo sapiens OX=9606 GN=SLC25A5 PE=1 SV=7
230	sp|P46821|MAP1B_HUMAN	36	271665	5 (1)	5 (1)	0.01	Microtubule-associated protein 1B OS=Homo sapiens OX=9606 GN=MAP1B PE=1 SV=2
224	sp|P51608|MECP2_HUMAN	36	52580	11 (2)	5 (1)	0.13	Methyl-CpG-binding protein 2 OS=Homo sapiens OX=9606 GN=MECP2 PE=1 SV=1
228	sp|Q13247|SRSF6_HUMAN	36	39677	4 (1)	3 (1)	0.08	Serine/arginine-rich splicing factor 6 OS=Homo sapiens OX=9606 GN=SRSF6 PE=1 SV=2
229	sp|Q9NW13|RBM28_HUMAN	36	86198	2 (1)	2 (1)	0.04	RNA-binding protein 28 OS=Homo sapiens OX=9606 GN=RBM28 PE=1 SV=3
226	sp|Q9ULV4|COR1C_HUMAN	36	53899	3 (1)	3 (1)	0.06	Coronin-1C OS=Homo sapiens OX=9606 GN=CORO1C PE=1 SV=1
231	tr|A0A0U1RQQ9|A0A0U1RQQ9_HUMAN	36	104730	6 (2)	5 (2)	0.06	SCY1-like protein 2 OS=Homo sapiens OX=9606 GN=SCYL2 PE=1 SV=1
223	tr|B4DGU4|B4DGU4_HUMAN	36	85339	1 (1)	1 (1)	0.04	Catenin beta-1 OS=Homo sapiens OX=9606 GN=CTNNB1 PE=1 SV=1
222	tr|H0YJ40|H0YJ40_HUMAN	36	10957	5 (1)	4 (1)	0.31	SRA stem-loop-interacting RNA-binding protein, mitochondrial (Fragment) OS=Homo sapiens OX=9606 GN=SLIRP PE=1 SV=1
227	tr|K7EK43|K7EK43_HUMAN	36	3421	3 (1)	3 (1)	1.11	Tubulin beta-6 chain (Fragment) OS=Homo sapiens OX=9606 GN=TUBB6 PE=1 SV=1
236	sp|P62906|RL10A_HUMAN	35	24987	5 (1)	4 (1)	0.13	60S ribosomal protein L10a OS=Homo sapiens OX=9606 GN=RPL10A PE=1 SV=2
239	sp|Q15459|SF3A1_HUMAN	35	88888	8 (2)	6 (1)	0.04	Splicing factor 3A subunit 1 OS=Homo sapiens OX=9606 GN=SF3A1 PE=1 SV=1
235	sp|Q8N3X6|LCORL_HUMAN	35	67777	4 (1)	3 (1)	0.05	Ligand-dependent nuclear receptor corepressor-like protein OS=Homo sapiens OX=9606 GN=LCORL PE=1 SV=4
238	sp|Q8TCC3|RM30_HUMAN	35	18648	1 (1)	1 (1)	0.18	39S ribosomal protein L30, mitochondrial OS=Homo sapiens OX=9606 GN=MRPL30 PE=1 SV=1
237	tr|A0A087WYR0|A0A087WYR0_HUMAN	35	13816	1 (1)	1 (1)	0.25	Signal recognition particle 19 kDa protein OS=Homo sapiens OX=9606 GN=SRP19 PE=1 SV=1
234	tr|A0A1B0GV57|A0A1B0GV57_HUMAN	35	45845	3 (1)	3 (1)	0.07	TGF-beta-activated kinase 1 and MAP3K7-binding protein 2 OS=Homo sapiens OX=9606 GN=TAB2 PE=1 SV=1
240	tr|F8W930|F8W930_HUMAN	35	66859	6 (1)	5 (1)	0.05	Insulin-like growth factor 2 mRNA-binding protein 2 OS=Homo sapiens OX=9606 GN=IGF2BP2 PE=1 SV=1
232	tr|J3QSB5|J3QSB5_HUMAN	35	10896	5 (1)	4 (1)	0.32	60S ribosomal protein L36 OS=Homo sapiens OX=9606 GN=RPL36 PE=1 SV=1
242	sp|Q5BKY9|F133B_HUMAN	34	28368	2 (2)	2 (2)	0.25	Protein FAM133B OS=Homo sapiens OX=9606 GN=FAM133B PE=1 SV=1
245	tr|E9PLM6|E9PLM6_HUMAN	34	17485	2 (1)	2 (1)	0.19	Midkine OS=Homo sapiens OX=9606 GN=MDK PE=1 SV=1
243	tr|H0YH81|H0YH81_HUMAN	34	38226	5 (1)	5 (1)	0.09	ATP synthase subunit beta (Fragment) OS=Homo sapiens OX=9606 GN=ATP5F1B PE=1 SV=1
244	tr|I3L3H0|I3L3H0_HUMAN	34	25683	5 (1)	4 (1)	0.13	Phosphatidylcholine transfer protein OS=Homo sapiens OX=9606 GN=PCTP PE=1 SV=1
241	tr|K7EJT5|K7EJT5_HUMAN	34	5080	2 (1)	2 (1)	0.72	60S ribosomal protein L22 (Fragment) OS=Homo sapiens OX=9606 GN=RPL22 PE=1 SV=1
246	sp|O15231|ZN185_HUMAN	33	74393	6 (2)	5 (2)	0.09	Zinc finger protein 185 OS=Homo sapiens OX=9606 GN=ZNF185 PE=1 SV=3
247	tr|A0A286YEY4|A0A286YEY4_HUMAN	33	44519	2 (1)	1 (1)	0.07	Immunoglobulin heavy constant gamma 2 (Fragment) OS=Homo sapiens OX=9606 GN=IGHG2 PE=1 SV=1
248	tr|F8WE65|F8WE65_HUMAN	33	13184	2 (1)	1 (1)	0.26	Peptidyl-prolyl cis-trans isomerase OS=Homo sapiens OX=9606 GN=PPIA PE=1 SV=1
249	tr|Q5JW30|Q5JW30_HUMAN	33	54903	4 (1)	4 (1)	0.06	Double-stranded RNA-binding protein Staufen homolog 1 OS=Homo sapiens OX=9606 GN=STAU1 PE=1 SV=1
253	tr|G3V3J9|G3V3J9_HUMAN	32	11339	2 (1)	2 (1)	0.3	Guanine nucleotide-binding protein subunit gamma OS=Homo sapiens OX=9606 GN=GNG2 PE=1 SV=1
250	tr|H0Y9V9|H0Y9V9_HUMAN	32	21671	3 (1)	3 (1)	0.16	60S ribosomal protein L9 (Fragment) OS=Homo sapiens OX=9606 GN=RPL9 PE=1 SV=1
252	tr|J3KPX7|J3KPX7_HUMAN	32	33219	2 (1)	2 (1)	0.1	Prohibitin-2 OS=Homo sapiens OX=9606 GN=PHB2 PE=1 SV=2
251	tr|M0QYS1|M0QYS1_HUMAN	32	24258	10 (3)	7 (3)	0.47	60S ribosomal protein L13a (Fragment) OS=Homo sapiens OX=9606 GN=RPL13A PE=1 SV=2
254	tr|R4GN98|R4GN98_HUMAN	32	9732	4 (1)	3 (1)	0.36	Protein S100 (Fragment) OS=Homo sapiens OX=9606 GN=S100A6 PE=1 SV=1
255	sp|P18077|RL35A_HUMAN	31	12587	9 (3)	7 (3)	1.06	60S ribosomal protein L35a OS=Homo sapiens OX=9606 GN=RPL35A PE=1 SV=2
260	sp|Q8IX21|SLF2_HUMAN	31	132704	6 (1)	6 (1)	0.02	SMC5-SMC6 complex localization factor protein 2 OS=Homo sapiens OX=9606 GN=SLF2 PE=1 SV=2
258	sp|Q96EG3|ZN837_HUMAN	31	60208	3 (1)	3 (1)	0.05	Zinc finger protein 837 OS=Homo sapiens OX=9606 GN=ZNF837 PE=1 SV=2
257	tr|A0A1X7SBZ2|A0A1X7SBZ2_HUMAN	31	80888	6 (1)	5 (1)	0.04	Probable ATP-dependent RNA helicase DDX17 OS=Homo sapiens OX=9606 GN=DDX17 PE=1 SV=1
259	tr|A9Z1X7|A9Z1X7_HUMAN	31	103386	15 (1)	11 (1)	0.03	Serine/arginine repetitive matrix protein 1 OS=Homo sapiens OX=9606 GN=SRRM1 PE=1 SV=1
261	sp|P11387|TOP1_HUMAN	30	91125	11 (3)	11 (3)	0.11	DNA topoisomerase 1 OS=Homo sapiens OX=9606 GN=TOP1 PE=1 SV=2
264	sp|P42766|RL35_HUMAN	30	14543	6 (1)	4 (1)	0.23	60S ribosomal protein L35 OS=Homo sapiens OX=9606 GN=RPL35 PE=1 SV=2
263	sp|Q14684|RRP1B_HUMAN	30	84774	5 (1)	5 (1)	0.04	Ribosomal RNA processing protein 1 homolog B OS=Homo sapiens OX=9606 GN=RRP1B PE=1 SV=3
265	sp|Q9BRP8|PYM1_HUMAN	30	22642	2 (1)	2 (1)	0.15	Partner of Y14 and mago OS=Homo sapiens OX=9606 GN=PYM1 PE=1 SV=1
266	tr|A0A0J9YYC8|A0A0J9YYC8_HUMAN	30	26867	2 (1)	1 (1)	0.12	Trypsin-2 OS=Homo sapiens OX=9606 GN=PRSS2 PE=1 SV=1
262	tr|B1AHC9|B1AHC9_HUMAN	30	64528	3 (1)	3 (1)	0.05	X-ray repair cross-complementing protein 6 OS=Homo sapiens OX=9606 GN=XRCC6 PE=1 SV=1
270	sp|O60925|PFD1_HUMAN	29	14202	3 (1)	3 (1)	0.24	Prefoldin subunit 1 OS=Homo sapiens OX=9606 GN=PFDN1 PE=1 SV=2
268	sp|O75369|FLNB_HUMAN	29	280157	8 (1)	8 (1)	0.01	Filamin-B OS=Homo sapiens OX=9606 GN=FLNB PE=1 SV=2
269	sp|P81605|DCD_HUMAN	29	11391	1 (1)	1 (1)	0.3	Dermcidin OS=Homo sapiens OX=9606 GN=DCD PE=1 SV=2
256	sp|Q15365|PCBP1_HUMAN	29	37987	6 (2)	5 (2)	0.18	Poly(rC)-binding protein 1 OS=Homo sapiens OX=9606 GN=PCBP1 PE=1 SV=2
267	tr|D6RD47|D6RD47_HUMAN	29	14999	4 (1)	3 (1)	0.23	40S ribosomal protein S23 OS=Homo sapiens OX=9606 GN=RPS23 PE=1 SV=1
271	tr|H0Y4R1|H0Y4R1_HUMAN	29	51549	4 (1)	4 (1)	0.06	Inosine-5'-monophosphate dehydrogenase 2 (Fragment) OS=Homo sapiens OX=9606 GN=IMPDH2 PE=1 SV=1
272	sp|P10599|THIO_HUMAN	28	12015	1 (1)	1 (1)	0.29	Thioredoxin OS=Homo sapiens OX=9606 GN=TXN PE=1 SV=3
233	sp|Q71UM5|RS27L_HUMAN	28	9813	3 (2)	3 (2)	0.84	40S ribosomal protein S27-like OS=Homo sapiens OX=9606 GN=RPS27L PE=1 SV=3
274	sp|Q96HS1|PGAM5_HUMAN	28	32213	1 (1)	1 (1)	0.1	Serine/threonine-protein phosphatase PGAM5, mitochondrial OS=Homo sapiens OX=9606 GN=PGAM5 PE=1 SV=2
273	tr|E9PF19|E9PF19_HUMAN	28	46476	3 (1)	2 (1)	0.07	Transducin beta-like protein 2 OS=Homo sapiens OX=9606 GN=TBL2 PE=1 SV=1
275	sp|Q13151|ROA0_HUMAN	27	30993	3 (1)	3 (1)	0.11	Heterogeneous nuclear ribonucleoprotein A0 OS=Homo sapiens OX=9606 GN=HNRNPA0 PE=1 SV=1
276	tr|E9PR52|E9PR52_HUMAN	27	25185	6 (1)	2 (1)	0.13	Chitinase-3-like protein 2 (Fragment) OS=Homo sapiens OX=9606 GN=CHI3L2 PE=1 SV=8
277	tr|Q5W010|Q5W010_HUMAN	27	25265	4 (1)	3 (1)	0.13	Splicing factor 45 (Fragment) OS=Homo sapiens OX=9606 GN=RBM17 PE=1 SV=1
278	sp|P23083|HV102_HUMAN	26	13190	2 (1)	2 (1)	0.26	Immunoglobulin heavy variable 1-2 OS=Homo sapiens OX=9606 GN=IGHV1-2 PE=1 SV=2
280	sp|Q08170|SRSF4_HUMAN	26	56759	5 (1)	4 (1)	0.06	Serine/arginine-rich splicing factor 4 OS=Homo sapiens OX=9606 GN=SRSF4 PE=1 SV=2
279	sp|Q8TA86|RP9_HUMAN	26	26319	6 (1)	3 (1)	0.13	Retinitis pigmentosa 9 protein OS=Homo sapiens OX=9606 GN=RP9 PE=1 SV=2
282	tr|H7C405|H7C405_HUMAN	26	12602	2 (1)	2 (1)	0.27	Transmembrane 4 L6 family member 19 (Fragment) OS=Homo sapiens OX=9606 GN=TM4SF19 PE=4 SV=1
281	tr|Q5T7N0|Q5T7N0_HUMAN	26	14333	2 (1)	1 (1)	0.24	60S ribosomal protein L5 (Fragment) OS=Homo sapiens OX=9606 GN=RPL5 PE=1 SV=2
284	tr|B5MDF5|B5MDF5_HUMAN	25	26379	4 (1)	3 (1)	0.13	GTP-binding nuclear protein Ran OS=Homo sapiens OX=9606 GN=RAN PE=1 SV=1
283	tr|K7EJ14|K7EJ14_HUMAN	25	3112	2 (1)	2 (1)	1.24	Myosin phosphatase Rho-interacting protein (Fragment) OS=Homo sapiens OX=9606 GN=MPRIP PE=1 SV=1
285	sp|Q9HC10|OTOF_HUMAN	24	228207	10 (1)	8 (1)	0.01	Otoferlin OS=Homo sapiens OX=9606 GN=OTOF PE=1 SV=3
287	sp|Q9NZA1|CLIC5_HUMAN	24	46816	2 (1)	2 (1)	0.07	Chloride intracellular channel protein 5 OS=Homo sapiens OX=9606 GN=CLIC5 PE=1 SV=3
291	sp|Q9Y265|RUVB1_HUMAN	24	50538	3 (1)	3 (1)	0.07	RuvB-like 1 OS=Homo sapiens OX=9606 GN=RUVBL1 PE=1 SV=1
289	sp|Q9Y3D3|RT16_HUMAN	24	15563	2 (1)	2 (1)	0.22	28S ribosomal protein S16, mitochondrial OS=Homo sapiens OX=9606 GN=MRPS16 PE=1 SV=1
292	tr|C9JAI6|C9JAI6_HUMAN	24	13344	2 (1)	1 (1)	0.26	CKLF-like MARVEL transmembrane domain-containing protein 5 OS=Homo sapiens OX=9606 GN=CMTM5 PE=1 SV=1
288	tr|D6R9A6|D6R9A6_HUMAN	24	15565	4 (1)	3 (1)	0.22	High mobility group protein B2 (Fragment) OS=Homo sapiens OX=9606 GN=HMGB2 PE=1 SV=1
290	tr|D6RD46|D6RD46_HUMAN	24	110836	6 (1)	3 (1)	0.03	LIM and calponin homology domains-containing protein 1 OS=Homo sapiens OX=9606 GN=LIMCH1 PE=1 SV=1
286	tr|S4R3H4|S4R3H4_HUMAN	24	145755	6 (1)	6 (1)	0.02	Apoptotic chromatin condensation inducer in the nucleus OS=Homo sapiens OX=9606 GN=ACIN1 PE=1 SV=1
299	sp|O94907|DKK1_HUMAN	23	29793	4 (1)	4 (1)	0.11	Dickkopf-related protein 1 OS=Homo sapiens OX=9606 GN=DKK1 PE=1 SV=1
293	sp|Q9H0D6|XRN2_HUMAN	23	109426	7 (1)	6 (1)	0.03	5'-3' exoribonuclease 2 OS=Homo sapiens OX=9606 GN=XRN2 PE=1 SV=1
298	sp|Q9P2E9|RRBP1_HUMAN	23	152764	15 (1)	12 (1)	0.02	Ribosome-binding protein 1 OS=Homo sapiens OX=9606 GN=RRBP1 PE=1 SV=5
294	tr|A0A087WVQ6|A0A087WVQ6_HUMAN	23	193703	4 (1)	4 (1)	0.02	Clathrin heavy chain OS=Homo sapiens OX=9606 GN=CLTC PE=1 SV=1
297	tr|A0A0A0MT08|A0A0A0MT08_HUMAN	23	148605	13 (2)	7 (1)	0.02	MROH7-TTC4 readthrough (NMD candidate) OS=Homo sapiens OX=9606 GN=MROH7-TTC4 PE=4 SV=1
296	tr|A0A0C4DGB6|A0A0C4DGB6_HUMAN	23	71177	4 (1)	4 (1)	0.05	Serum albumin OS=Homo sapiens OX=9606 GN=ALB PE=1 SV=1
295	tr|F5GYE8|F5GYE8_HUMAN	23	108128	15 (1)	12 (1)	0.03	Centrosomal protein of 112 kDa OS=Homo sapiens OX=9606 GN=CEP112 PE=1 SV=1
301	sp|P0C0L4|CO4A_HUMAN	22	194261	5 (2)	4 (2)	0.03	Complement C4-A OS=Homo sapiens OX=9606 GN=C4A PE=1 SV=2
305	sp|P62857|RS28_HUMAN	22	7893	1 (1)	1 (1)	0.45	40S ribosomal protein S28 OS=Homo sapiens OX=9606 GN=RPS28 PE=1 SV=1
300	sp|Q8IVF6|AN18A_HUMAN	22	116551	11 (1)	6 (1)	0.03	Ankyrin repeat domain-containing protein 18A OS=Homo sapiens OX=9606 GN=ANKRD18A PE=2 SV=3
303	tr|A0A087WUE6|A0A087WUE6_HUMAN	22	171956	4 (1)	3 (1)	0.02	GON-4-like protein OS=Homo sapiens OX=9606 GN=GON4L PE=1 SV=1
306	tr|H0Y731|H0Y731_HUMAN	22	20928	5 (1)	3 (1)	0.16	BTB/POZ domain-containing protein KCTD17 (Fragment) OS=Homo sapiens OX=9606 GN=KCTD17 PE=1 SV=1
304	tr|J3KQN4|J3KQN4_HUMAN	22	16653	6 (3)	4 (2)	0.45	60S ribosomal protein L36a OS=Homo sapiens OX=9606 GN=RPL36A PE=1 SV=1
302	tr|M0R063|M0R063_HUMAN	22	53312	3 (1)	3 (1)	0.06	Amino acid transporter OS=Homo sapiens OX=9606 GN=SLC1A6 PE=1 SV=1
307	sp|Q14563|SEM3A_HUMAN	21	89916	6 (1)	3 (1)	0.04	Semaphorin-3A OS=Homo sapiens OX=9606 GN=SEMA3A PE=1 SV=1
308	tr|G3V2D6|G3V2D6_HUMAN	21	23793	7 (1)	6 (1)	0.14	Heterogeneous nuclear ribonucleoproteins C1/C2 (Fragment) OS=Homo sapiens OX=9606 GN=HNRNPC PE=1 SV=1
309	sp|P14923|PLAK_HUMAN	20	82434	4 (1)	3 (1)	0.04	Junction plakoglobin OS=Homo sapiens OX=9606 GN=JUP PE=1 SV=3
310	sp|Q9C0D2|CE295_HUMAN	20	296535	90 (1)	11 (1)	0.01	Centrosomal protein of 295 kDa OS=Homo sapiens OX=9606 GN=CEP295 PE=1 SV=4
314	sp|Q12797|ASPH_HUMAN	19	86266	9 (1)	6 (1)	0.04	Aspartyl/asparaginyl beta-hydroxylase OS=Homo sapiens OX=9606 GN=ASPH PE=1 SV=3
312	sp|Q16566|KCC4_HUMAN	19	52349	1 (1)	1 (1)	0.06	Calcium/calmodulin-dependent protein kinase type IV OS=Homo sapiens OX=9606 GN=CAMK4 PE=1 SV=1
313	sp|Q6UW56|ARAID_HUMAN	19	25529	1 (1)	1 (1)	0.13	All-trans retinoic acid-induced differentiation factor OS=Homo sapiens OX=9606 GN=ATRAID PE=1 SV=2
315	sp|Q9H8V3|ECT2_HUMAN	19	104466	6 (1)	4 (1)	0.03	Protein ECT2 OS=Homo sapiens OX=9606 GN=ECT2 PE=1 SV=4
311	sp|Q9NXB9|ELOV2_HUMAN	19	34847	24 (1)	2 (1)	0.1	Elongation of very long chain fatty acids protein 2 OS=Homo sapiens OX=9606 GN=ELOVL2 PE=1 SV=2
317	sp|P09848|LPH_HUMAN	18	219533	5 (1)	5 (1)	0.01	Lactase-phlorizin hydrolase OS=Homo sapiens OX=9606 GN=LCT PE=1 SV=3
316	sp|P47989|XDH_HUMAN	18	148611	4 (1)	4 (1)	0.02	Xanthine dehydrogenase/oxidase OS=Homo sapiens OX=9606 GN=XDH PE=1 SV=4
320	tr|A0A087WV05|A0A087WV05_HUMAN	17	12804	1 (1)	1 (1)	0.27	Uncharacterized protein OS=Homo sapiens OX=9606 PE=4 SV=1
322	tr|A0A087WV18|A0A087WV18_HUMAN	17	59681	9 (1)	4 (1)	0.06	Polypeptide N-acetylgalactosaminyltransferase OS=Homo sapiens OX=9606 GN=GALNT17 PE=1 SV=1
319	tr|C9J9M8|C9J9M8_HUMAN	17	76359	3 (1)	3 (1)	0.04	E3 ubiquitin-protein ligase DZIP3 (Fragment) OS=Homo sapiens OX=9606 GN=DZIP3 PE=1 SV=1
318	tr|C9J9W2|C9J9W2_HUMAN	17	19025	4 (1)	3 (1)	0.18	LIM and SH3 domain protein 1 (Fragment) OS=Homo sapiens OX=9606 GN=LASP1 PE=1 SV=1
321	tr|H0YJV5|H0YJV5_HUMAN	17	10879	4 (1)	4 (1)	0.32	Kinectin (Fragment) OS=Homo sapiens OX=9606 GN=KTN1 PE=1 SV=1
324	sp|P10588|NR2F6_HUMAN	16	43636	4 (1)	2 (1)	0.08	Nuclear receptor subfamily 2 group F member 6 OS=Homo sapiens OX=9606 GN=NR2F6 PE=1 SV=2
326	sp|Q14004|CDK13_HUMAN	16	165564	7 (1)	5 (1)	0.02	Cyclin-dependent kinase 13 OS=Homo sapiens OX=9606 GN=CDK13 PE=1 SV=2
327	sp|Q7Z5Y6|BMP8A_HUMAN	16	45397	7 (1)	5 (1)	0.07	Bone morphogenetic protein 8A OS=Homo sapiens OX=9606 GN=BMP8A PE=2 SV=2
323	tr|A0A0C4DGG8|A0A0C4DGG8_HUMAN	16	121035	7 (1)	6 (1)	0.03	Cell division cycle and apoptosis regulator protein 1 (Fragment) OS=Homo sapiens OX=9606 GN=CCAR1 PE=1 SV=1
325	tr|H7C4X8|H7C4X8_HUMAN	16	20981	3 (1)	1 (1)	0.16	CLIP-associating protein 2 (Fragment) OS=Homo sapiens OX=9606 GN=CLASP2 PE=1 SV=1
328	tr|A0A087WW88|A0A087WW88_HUMAN	15	20475	6 (1)	5 (1)	0.16	Charged multivesicular body protein 2b (Fragment) OS=Homo sapiens OX=9606 GN=CHMP2B PE=1 SV=1
330	tr|A0A0D9SGD9|A0A0D9SGD9_HUMAN	15	68175	5 (1)	4 (1)	0.05	Schlafen family member 12-like OS=Homo sapiens OX=9606 GN=SLFN12L PE=4 SV=1
329	tr|M0R2Q4|M0R2Q4_HUMAN	15	29278	5 (1)	4 (1)	0.11	rRNA 2'-O-methyltransferase fibrillarin (Fragment) OS=Homo sapiens OX=9606 GN=FBL PE=1 SV=1
331	tr|H0YBS0|H0YBS0_HUMAN	14	116486	4 (1)	4 (1)	0.03	Ankyrin-1 (Fragment) OS=Homo sapiens OX=9606 GN=ANK1 PE=1 SV=1
