# Supplementary material for: HomeoboxC6 promotes metastasis by orchestrating the DKK1/Wnt/β-catenin axis in right-sided colon cancer
Source: Cell Death Dis. 2021 Apr 1;12(4):337. doi: 10.1038/s41419-021-03630-x (PMC8016886; doi:10.1038/s41419-021-03630-x)
Supplement: Supplementary file 6 — Table S5 [file 41419_2021_3630_MOESM6_ESM.xlsx]

## Sheet: Sheet1
Table S5. Differentially expressed genes identified between HOXC6-low and HOXC6-high expression CRCs using TCGA cohort.
id	baseMean	HOXC6-HIGH	HOXC6-LOW	foldChange	log2FoldChange	pval	padj
HOXC6	104.667	204.016	5.31853	0.0260691	-5.26151	8.81997e-57	1.51686e-52
RNF43	4336.81	2083.57	6590.04	3.16286	1.66123	1.02657e-25	8.82744e-22
CFTR	3280.83	1602.89	4958.78	3.09366	1.62931	3.88785e-20	2.22877e-16
AXIN2	2834.7	1302.34	4367.06	3.35323	1.74555	5.24334e-20	2.25437e-16
GRM8	232.146	54.2724	410.02	7.55486	2.91741	2.38824e-19	8.21459e-16
C10orf99	1241.9	393.921	2089.89	5.30534	2.40745	1.82276e-18	5.22463e-15
PTPRD	546.38	201.493	891.266	4.42332	2.14513	2.72573e-18	6.69673e-15
GPR160	1592.25	884.871	2299.62	2.59882	1.37786	2.27332e-17	4.88707e-14
SGK2	344.448	166.023	522.873	3.1494	1.65508	3.66547e-16	7.0043e-13
NR1I2	728.497	392.71	1064.28	2.7101	1.43835	1.00442e-15	1.7274e-12
HOXC4	31.7957	59.9168	3.67461	0.0613285	-4.0273	1.55958e-15	2.43833e-12
KIFC3	434.68	659.111	210.249	0.318989	-1.64842	4.57747e-14	6.56028e-11
NOX1	3292.41	1493.21	5091.61	3.40984	1.76971	5.0921e-14	6.73645e-11
FSCN1	2344.28	3758.19	930.376	0.24756	-2.01415	6.60578e-14	8.11473e-11
PMP22	1120.84	1636.24	605.434	0.370016	-1.43434	8.09296e-14	8.69892e-11
TSPAN6	2502.14	1511.15	3493.14	2.31158	1.20888	7.98366e-14	8.69892e-11
HOXC11	50.8098	94.9677	6.65196	0.0700444	-3.83559	1.21443e-13	1.22858e-10
ZNF385A	360.023	571.007	149.04	0.261012	-1.93781	1.49381e-13	1.42725e-10
SATB2	1573.59	906.382	2240.79	2.47224	1.30582	1.67758e-13	1.51847e-10
CD109	504.932	923.194	86.6711	0.0938818	-3.41301	5.53256e-13	4.75745e-10
ATP10B	3497.89	2090.53	4905.26	2.34641	1.23046	6.47171e-13	5.30002e-10
HUNK	513.789	227.266	800.312	3.52147	1.81618	7.12045e-13	5.56625e-10
NXN	359.271	559.384	159.157	0.284523	-1.81338	8.84561e-13	6.61421e-10
ICAM1	1364.35	1939.23	789.479	0.40711	-1.29651	2.42099e-12	1.66545e-09
NCF2	272.734	415.631	129.837	0.312386	-1.6786	2.37404e-12	1.66545e-09
TDGF1	554.435	257.684	851.186	3.30321	1.72387	4.21013e-12	2.78484e-09
CXCR4	1031.73	1569.8	493.664	0.314476	-1.66898	5.26045e-12	3.35071e-09
HAPLN3	436.691	680.786	192.596	0.282902	-1.82163	6.63153e-12	4.07318e-09
RAMP1	555.127	968.735	141.518	0.146086	-2.77511	7.1106e-12	4.21683e-09
FAM84A	3127.11	2007.79	4246.43	2.11497	1.08064	8.94967e-12	5.13055e-09
PRLR	382.379	219.625	545.133	2.48211	1.31157	1.07809e-11	5.98097e-09
TFCP2L1	1060.92	597.285	1524.56	2.55248	1.3519	1.17598e-11	6.32016e-09
ARHGAP10	181.994	272.822	91.1652	0.334156	-1.58141	1.47009e-11	7.63654e-09
CEBPA	1455.01	865.291	2044.74	2.36306	1.24066	1.55413e-11	7.63654e-09
VAV3	1275.46	606.937	1943.98	3.20293	1.67939	1.52515e-11	7.63654e-09
PLAGL2	1497.16	947.723	2046.6	2.15949	1.11069	1.75465e-11	8.15578e-09
PRR15	1668.16	986.409	2349.9	2.38228	1.25234	1.71232e-11	8.15578e-09
SEMA5A	928.198	475.928	1380.47	2.90058	1.53634	2.11598e-11	9.57646e-09
POFUT1	2735.98	1754.49	3717.48	2.11884	1.08327	2.62025e-11	1.15546e-08
AIF1L	183.178	274.097	92.258	0.336588	-1.57094	2.93731e-11	1.2629e-08
ETV5	526.718	761.086	292.351	0.384123	-1.38036	3.55116e-11	1.48958e-08
C13orf18	1184.36	535.678	1833.05	3.42193	1.77481	4.07878e-11	1.67016e-08
NFATC1	191.741	302.973	80.5085	0.265728	-1.91198	5.86464e-11	2.29227e-08
TINAG	121.319	55.0804	187.558	3.40517	1.76773	5.73395e-11	2.29227e-08
SLC2A3	676.205	1024.02	328.392	0.32069	-1.64075	6.15868e-11	2.35371e-08
MAPK12	174.621	281.774	67.4678	0.23944	-2.06227	6.68309e-11	2.4986e-08
DDC	1188.15	708.056	1668.25	2.35609	1.2364	1.16501e-10	4.26295e-08
CD300A	188.652	283.588	93.7155	0.330464	-1.59744	1.37219e-10	4.91643e-08
TRIM7	300.099	468.659	131.538	0.280669	-1.83306	1.47172e-10	5.16545e-08
PPP1R14C	347.8	193.911	501.69	2.58722	1.3714	1.64798e-10	5.66841e-08
CTSL1	1413.69	2067.95	759.428	0.367238	-1.44521	1.92022e-10	6.35075e-08
HOXC5	14.0305	27.1833	0.877556	0.0322829	-4.95309	1.90948e-10	6.35075e-08
UBASH3B	193.077	295.427	90.7283	0.307109	-1.70318	2.39674e-10	7.7772e-08
SPHK1	365.445	601.259	129.63	0.215598	-2.21359	2.45461e-10	7.81749e-08
CD14	1221.63	1803.05	640.21	0.355071	-1.49382	4.06979e-10	1.24986e-07
CTTNBP2	170.006	79.9065	260.106	3.25513	1.70272	4.06078e-10	1.24986e-07
CCL4	174.501	264.523	84.4796	0.319366	-1.64672	4.72407e-10	1.42534e-07
CHST15	353.53	544.276	162.785	0.299085	-1.74137	5.62224e-10	1.66709e-07
PPP1R14D	610.468	338.244	882.693	2.60963	1.38385	7.05443e-10	2.05631e-07
TRNP1	309.338	500.266	118.409	0.236693	-2.07891	7.55644e-10	2.16593e-07
HOXC8	16.2854	30.9686	1.60211	0.0517334	-4.27276	8.65643e-10	2.44055e-07
DUSP4	979.348	1491.78	466.919	0.312995	-1.67579	9.22999e-10	2.56028e-07
C10orf10	823.901	1255.72	392.085	0.31224	-1.67927	9.56519e-10	2.61114e-07
CBX6	267.329	403.98	130.677	0.323473	-1.62828	1.06641e-09	2.7757e-07
FCER1G	408.415	606.02	210.81	0.34786	-1.52342	1.07137e-09	2.7757e-07
NAALADL2	161.547	85.5705	237.524	2.77577	1.47289	1.04203e-09	2.7757e-07
PIK3AP1	636.884	869.31	404.459	0.465265	-1.10388	1.08136e-09	2.7757e-07
HAVCR2	205.317	304.752	105.883	0.347439	-1.52517	1.35536e-09	3.42787e-07
DPYSL2	2502.63	3632.44	1372.82	0.377933	-1.4038	1.60598e-09	3.89009e-07
PLCB4	2476.56	1145.29	3807.83	3.32476	1.73325	1.58356e-09	3.89009e-07
PRDX5	7841.53	4635.19	11047.9	2.38348	1.25307	1.56766e-09	3.89009e-07
SELENBP1	5316.33	2225.9	8406.76	3.77679	1.91716	1.66075e-09	3.96689e-07
DAPK2	420.978	255.136	586.82	2.30003	1.20165	1.68711e-09	3.97465e-07
HOXC9	17.0855	32.1916	1.97935	0.0614865	-4.02359	1.77728e-09	4.1305e-07
MAPK11	114.902	173.42	56.3831	0.325125	-1.62094	1.98716e-09	4.49673e-07
SLC5A6	1920.89	1288.02	2553.76	1.98269	0.987463	1.97911e-09	4.49673e-07
LY6G6D	281.48	38.7459	524.214	13.5295	3.75804	2.2955e-09	5.12701e-07
LEPREL2	446.64	647.99	245.289	0.378539	-1.40149	2.49368e-09	5.49824e-07
NAT2	99.6583	47.011	152.305	3.23978	1.6959	2.66688e-09	5.80569e-07
PTRF	2656.11	3991.48	1320.73	0.330888	-1.59558	2.96781e-09	6.38004e-07
CD24	24688.6	16845.8	32531.4	1.93113	0.949442	3.07933e-09	6.53806e-07
ETS2	10523.3	7334.93	13711.7	1.86938	0.902558	3.12902e-09	6.56256e-07
FERMT1	5021.24	3501.29	6541.19	1.86823	0.901669	3.21447e-09	6.66053e-07
TGFB1	1136.02	1724.04	548.001	0.317859	-1.65354	3.53856e-09	7.24477e-07
ASCL2	1783.37	866.32	2700.42	3.11711	1.64021	3.84105e-09	7.77157e-07
IHH	1599.64	861.269	2338.01	2.7146	1.44074	4.12895e-09	8.25695e-07
TREM1	83.2043	141.314	25.0942	0.177577	-2.49348	4.41331e-09	8.72415e-07
CD86	148.824	221.356	76.2929	0.344662	-1.53675	4.90428e-09	9.58452e-07
LCP2	320.202	462.653	177.75	0.384196	-1.38009	5.27562e-09	1.01944e-06
GNLY	191.135	311.542	70.7282	0.227026	-2.13907	5.57004e-09	1.06437e-06
SPP1	3451.78	5672.42	1231.14	0.217039	-2.20397	5.74522e-09	1.08578e-06
SLAMF8	356.337	541.168	171.505	0.316915	-1.65783	6.31898e-09	1.18124e-06
CDHR1	1376.61	613.361	2139.86	3.48874	1.8027	6.57922e-09	1.21666e-06
PILRA	108.179	163.35	53.0077	0.324504	-1.62369	6.82429e-09	1.24856e-06
HNF4A	3005.77	2073.92	3937.61	1.89863	0.924961	8.22525e-09	1.47352e-06
SHROOM4	391.253	248.555	533.95	2.14822	1.10314	8.15436e-09	1.47352e-06
SRGN	1112.58	1664.78	560.383	0.33661	-1.57085	8.41539e-09	1.49204e-06
ENTPD5	360.767	224.343	497.191	2.2162	1.14809	9.01092e-09	1.58132e-06
C3AR1	202.659	304.013	101.305	0.333224	-1.58543	9.41228e-09	1.63507e-06
GPSM2	1551.68	1073.92	2029.44	1.88974	0.918189	1.02757e-08	1.7614e-06
QPRT	1111.58	484.444	1738.71	3.58908	1.84361	1.0377e-08	1.7614e-06
SLC2A8	789.341	524.798	1053.88	2.00817	1.00588	1.04467e-08	1.7614e-06
BCL6	376.379	514.97	237.789	0.461754	-1.1148	1.08423e-08	1.79478e-06
FOXD1	133.058	207.931	58.1842	0.279825	-1.83741	1.08534e-08	1.79478e-06
HCK	294.91	428.609	161.211	0.376127	-1.41071	1.10355e-08	1.8075e-06
DPYD	194.464	295.645	93.2839	0.315527	-1.66417	1.14918e-08	1.86448e-06
FCGR2B	146.741	239.535	53.9467	0.225214	-2.15063	1.19594e-08	1.92221e-06
C2orf89	2016.8	1390.35	2643.24	1.90113	0.926854	1.21146e-08	1.92914e-06
CLEC5A	70.1579	113.791	26.5251	0.233104	-2.10095	1.34875e-08	2.05273e-06
CTXN1	112.024	174.123	49.9251	0.286723	-1.80227	1.30174e-08	2.05273e-06
FLJ32063	139.186	46.5969	231.776	4.97406	2.31442	1.34597e-08	2.05273e-06
GPNMB	1687.59	2596.86	778.326	0.299718	-1.73832	1.34282e-08	2.05273e-06
PLEK	390.877	602.824	178.931	0.29682	-1.75234	1.33834e-08	2.05273e-06
REPS2	590.163	390.892	789.434	2.01957	1.01405	1.39731e-08	2.10797e-06
LAPTM5	2704.34	3873.22	1535.46	0.396431	-1.33486	1.43295e-08	2.14294e-06
FCGR3A	938.946	1494.87	383.027	0.256228	-1.9645	1.49455e-08	2.19894e-06
RASA3	574.152	785.962	362.342	0.461017	-1.11711	1.49596e-08	2.19894e-06
ACSL5	6578.65	4642.44	8514.85	1.83413	0.875096	1.52054e-08	2.21613e-06
MAFB	379.338	583.481	175.196	0.30026	-1.73572	1.58047e-08	2.28411e-06
SOX8	112.772	188.915	36.6293	0.193893	-2.36667	1.63008e-08	2.33618e-06
TRIB2	591.647	831.391	351.903	0.42327	-1.24035	1.6468e-08	2.34063e-06
ATP9A	3374.8	2368.62	4380.99	1.8496	0.88721	1.71071e-08	2.37265e-06
CDX2	3905.16	2724.13	5086.2	1.86709	0.900793	1.70311e-08	2.37265e-06
PIWIL1	291.508	507.585	75.4309	0.148608	-2.75042	1.69604e-08	2.37265e-06
PDE10A	117.188	193.798	40.5789	0.209388	-2.25575	1.74428e-08	2.39797e-06
TPBG	446.164	611.606	280.722	0.458993	-1.12346	1.75686e-08	2.39797e-06
SLC11A1	196.616	310.918	82.3139	0.264745	-1.91733	1.78884e-08	2.4224e-06
HMGCS2	3873.6	1447.83	6299.36	4.3509	2.12131	2.09875e-08	2.81987e-06
PRRX1	327.988	511.751	144.225	0.281826	-1.82712	2.22651e-08	2.96833e-06
ALOX5AP	277.635	398.338	156.932	0.393968	-1.34385	2.37063e-08	3.13141e-06
FGR	160	240.399	79.6016	0.331123	-1.59456	2.38525e-08	3.13141e-06
GOLIM4	2057.78	1452.05	2663.51	1.83431	0.875239	2.54192e-08	3.31182e-06
UBE2E2	92.4713	140.044	44.8989	0.320606	-1.64113	2.96346e-08	3.832e-06
IFI30	3990.74	5495.55	2485.92	0.452351	-1.14448	2.99207e-08	3.84012e-06
KIAA1949	946.606	1281.49	611.726	0.477357	-1.06686	3.02851e-08	3.85396e-06
OSCAR	82.1702	125.964	38.3763	0.30466	-1.71473	3.04767e-08	3.85396e-06
CCDC113	236.091	143.451	328.732	2.2916	1.19636	3.12499e-08	3.92288e-06
FAM20C	531.497	789.826	273.168	0.345858	-1.53175	3.1548e-08	3.93161e-06
ULBP2	110.445	172.16	48.7302	0.283052	-1.82086	3.2014e-08	3.96098e-06
ENTPD6	4722.45	3313.58	6131.31	1.85035	0.887802	3.40462e-08	4.15267e-06
RAB31	1002.2	1498.49	505.915	0.337616	-1.56655	3.3861e-08	4.15267e-06
CTSL2	284.299	159.679	408.918	2.56088	1.35664	3.43468e-08	4.15983e-06
SPAG1	709.872	418.956	1000.79	2.38877	1.25627	3.49788e-08	4.20675e-06
ABCA3	460.513	714.764	206.263	0.288575	-1.79298	3.55331e-08	4.24374e-06
TSHZ2	47.7616	77.8534	17.6697	0.226962	-2.13948	3.77011e-08	4.47161e-06
POU5F1B	109.429	45.4293	173.429	3.81755	1.93265	3.86413e-08	4.55173e-06
VSIG4	283.889	453.544	114.235	0.251872	-1.98924	3.9396e-08	4.60907e-06
SELPLG	339.02	472.78	205.26	0.434155	-1.20372	4.08523e-08	4.74715e-06
CHST11	106.396	158.137	54.6552	0.34562	-1.53274	4.39409e-08	5.07178e-06
PPARG	1296.77	903.719	1689.81	1.86984	0.902918	4.45168e-08	5.104e-06
CYTH4	210.652	311.735	109.568	0.351478	-1.50849	4.71315e-08	5.368e-06
CTSB	20644.5	26430.6	14858.4	0.562168	-0.830928	5.09088e-08	5.76006e-06
PLEKHO1	501.455	727.932	274.979	0.377754	-1.40448	5.44325e-08	6.1185e-06
CAV2	403.074	599.797	206.351	0.344034	-1.53938	5.55184e-08	6.20003e-06
FHDC1	541.435	361.279	721.591	1.99733	0.99807	5.67569e-08	6.29745e-06
LRRC25	121.039	176.59	65.4875	0.370845	-1.43111	6.89371e-08	7.51875e-06
MUC20	2339.67	1366.6	3312.73	2.42406	1.27743	6.84051e-08	7.51875e-06
SPIRE2	958.784	607.764	1309.8	2.15512	1.10777	6.90756e-08	7.51875e-06
ADAM8	461.067	691.606	230.527	0.333321	-1.58502	7.01581e-08	7.54112e-06
CALHM2	240.759	332.955	148.562	0.446192	-1.16426	7.00812e-08	7.54112e-06
LAT2	172.465	244.235	100.695	0.412289	-1.27827	7.41086e-08	7.91051e-06
MEIS2	105.924	160.93	50.9175	0.316395	-1.6602	7.45146e-08	7.91051e-06
MS4A4A	140.338	209.737	70.939	0.338228	-1.56393	7.9155e-08	8.35158e-06
PLEKHO2	589.962	806.993	372.931	0.462125	-1.11365	8.18747e-08	8.58586e-06
GSPT2	255.195	153.851	356.538	2.31742	1.21252	8.80157e-08	9.1739e-06
GLIS2	320.296	459.845	180.746	0.393058	-1.34718	9.4727e-08	9.81395e-06
CCDC88A	206.597	302.932	110.262	0.363982	-1.45806	9.65404e-08	9.94192e-06
CTHRC1	668.528	1010.45	326.607	0.32323	-1.62937	1.01754e-07	1.04147e-05
ZNF618	346.462	481.245	211.679	0.439857	-1.18489	1.02342e-07	1.04147e-05
LILRB3	73.8233	115.001	32.6459	0.283875	-1.81667	1.03664e-07	1.04871e-05
COLEC12	107.816	172.634	42.9985	0.249073	-2.00536	1.05599e-07	1.06204e-05
HSD11B2	2153.48	1338.14	2968.82	2.21861	1.14966	1.09204e-07	1.09192e-05
SAMD13	141.176	80.4588	201.893	2.50928	1.32727	1.12857e-07	1.12192e-05
GNB5	283.49	386.563	180.417	0.466721	-1.09937	1.13531e-07	1.12213e-05
MRAS	185.973	277.284	94.6626	0.341393	-1.55049	1.14411e-07	1.12436e-05
CD53	590.746	842.96	338.532	0.401599	-1.31617	1.18747e-07	1.16035e-05
PLAGL1	393.602	260.161	527.042	2.02583	1.01851	1.21559e-07	1.17448e-05
SPI1	340.057	484.548	195.565	0.403602	-1.309	1.21311e-07	1.17448e-05
IYD	649.768	393.987	905.548	2.29842	1.20064	1.22675e-07	1.17864e-05
ACE2	796.585	325.86	1267.31	3.88913	1.95945	1.28304e-07	1.22588e-05
LILRA6	76.8378	121.44	32.2353	0.265442	-1.91353	1.29396e-07	1.22948e-05
CKB	9900.56	4344.85	15456.3	3.55738	1.83082	1.31141e-07	1.23921e-05
HPSE	185.634	259.551	111.716	0.430421	-1.21618	1.35914e-07	1.2773e-05
TNNT1	172.886	307.4	38.3721	0.124828	-3.00199	1.3689e-07	1.27948e-05
CLCN2	529.015	353.344	704.687	1.99434	0.995908	1.42087e-07	1.32087e-05
ENPP3	308.195	95.5151	520.875	5.45332	2.44714	1.48075e-07	1.36914e-05
ARL4C	775.148	1123.06	427.239	0.380425	-1.39432	1.49984e-07	1.37204e-05
B3GNT8	438.092	287.344	588.841	2.04926	1.0351	1.49958e-07	1.37204e-05
BCL2A1	122.589	196.845	48.333	0.245538	-2.02598	1.52428e-07	1.38023e-05
C2CD4C	31.9635	54.6673	9.25965	0.169382	-2.56165	1.52485e-07	1.38023e-05
CCR1	164.121	244.565	83.6779	0.34215	-1.5473	1.59114e-07	1.42523e-05
OXGR1	124.05	55.925	192.175	3.4363	1.78086	1.58415e-07	1.42523e-05
PLEKHG2	365.124	489.786	240.462	0.490953	-1.02634	1.60203e-07	1.42529e-05
SLC7A2	140.774	237.296	44.2522	0.186485	-2.42286	1.60779e-07	1.42529e-05
FAM55D	466.782	153.51	780.053	5.08144	2.34524	1.63417e-07	1.44126e-05
SLC43A3	805.585	1258.83	352.337	0.279892	-1.83706	1.79479e-07	1.57483e-05
CCL3	181.056	279.793	82.3199	0.294217	-1.76505	1.8282e-07	1.58795e-05
PTPRU	571.094	895.815	246.372	0.275025	-1.86236	1.82561e-07	1.58795e-05
PLA2G7	160.849	227.819	93.8787	0.412076	-1.27902	1.86981e-07	1.61593e-05
MYADM	2678.91	3455.03	1902.79	0.55073	-0.860583	1.92234e-07	1.65302e-05
FAM134B	604.577	370.584	838.571	2.26284	1.17813	1.94049e-07	1.66032e-05
ANGPTL2	916.878	1354.31	479.446	0.354015	-1.49812	1.97371e-07	1.67933e-05
PFKFB2	1357.26	969.892	1744.62	1.79878	0.84702	1.98223e-07	1.67933e-05
LILRB4	268.561	414.687	122.435	0.295247	-1.76001	2.00424e-07	1.68966e-05
MOGAT2	109.777	53.0631	166.49	3.1376	1.64966	2.02355e-07	1.69761e-05
DDX27	1702.54	1211.08	2193.99	1.8116	0.857264	2.04578e-07	1.70793e-05
AREG	1135.42	534.296	1736.54	3.25015	1.70051	2.08943e-07	1.71972e-05
FPR3	300.555	437.761	163.35	0.373148	-1.42218	2.07652e-07	1.71972e-05
ITGAX	358.326	566.633	150.018	0.264754	-1.91728	2.0899e-07	1.71972e-05
WASF1	138.456	197.541	79.3718	0.4018	-1.31545	2.20644e-07	1.80697e-05
MCTP1	85.0566	134.813	35.3002	0.261846	-1.93321	2.23147e-07	1.81881e-05
TIMP1	7969.49	10966.3	4972.73	0.453457	-1.14096	2.31213e-07	1.87566e-05
HOXC10	28.0121	54.322	1.70221	0.0313355	-4.99606	2.37485e-07	1.91749e-05
CCL4L2	199.052	315.132	82.9716	0.263292	-1.92527	2.42651e-07	1.95005e-05
PRF1	231.102	344.676	117.527	0.340978	-1.55225	2.47912e-07	1.98307e-05
GFI1	127.538	185.696	69.3786	0.373613	-1.42038	2.54774e-07	2.02852e-05
SLC13A2	122.706	23.6536	221.759	9.37525	3.22886	2.61386e-07	2.07158e-05
RGS19	204.744	282.402	127.085	0.450016	-1.15195	2.65659e-07	2.09578e-05
CSRP2	151.929	214.531	89.3262	0.416379	-1.26403	2.67762e-07	2.10273e-05
LILRB2	140.978	214.993	66.9619	0.311461	-1.68288	2.72131e-07	2.12732e-05
DOK2	139.797	198.423	81.1702	0.409077	-1.28956	2.77493e-07	2.15943e-05
C1QA	1639.45	2408.22	870.678	0.361545	-1.46775	2.79496e-07	2.16522e-05
LAG3	109.127	164.985	53.2683	0.322868	-1.63099	2.85246e-07	2.19985e-05
CSF1	308.745	445.682	171.809	0.385497	-1.37521	2.96039e-07	2.27289e-05
SDS	137.047	194.534	79.5607	0.408982	-1.28989	2.9786e-07	2.27671e-05
C1orf38	327.792	459.103	196.48	0.427964	-1.22444	3.02058e-07	2.29858e-05
MSR1	353.949	553.962	153.936	0.277881	-1.84746	3.05504e-07	2.31457e-05
FCGR2A	819.217	1259.13	379.308	0.301246	-1.73098	3.10255e-07	2.3199e-05
NUBPL	297.222	193.718	400.726	2.0686	1.04865	3.09717e-07	2.3199e-05
SRGAP2	471.329	623.971	318.688	0.510742	-0.969333	3.07735e-07	2.3199e-05
PRKCDBP	415.953	628.948	202.958	0.322695	-1.63176	3.19427e-07	2.37814e-05
SERPING1	2204.96	3314.41	1095.5	0.330527	-1.59716	3.3678e-07	2.49652e-05
GBP2	1755.19	2390.47	1119.92	0.468491	-1.09391	3.52093e-07	2.59884e-05
LAIR1	267.486	392.792	142.18	0.361972	-1.46605	3.55507e-07	2.61283e-05
RARRES1	913.139	1500.96	325.319	0.216741	-2.20596	3.59382e-07	2.63006e-05
LRRC2	80.8793	40.3731	121.386	3.0066	1.58813	3.62388e-07	2.64082e-05
A4GALT	176.445	250.935	101.955	0.406301	-1.29938	3.69974e-07	2.68473e-05
RASSF5	320.189	444.313	196.065	0.441277	-1.18024	3.75436e-07	2.71292e-05
TRPV2	261.264	353.446	169.082	0.478381	-1.06377	3.78724e-07	2.72523e-05
FCGR1A	94.0673	143.106	45.0288	0.314654	-1.66816	3.86224e-07	2.76761e-05
BNIP3L	1472.87	1911.86	1033.89	0.540774	-0.886902	3.95036e-07	2.80737e-05
PNMA1	569.4	770.33	368.469	0.478327	-1.06393	3.94556e-07	2.80737e-05
C1orf162	89.4289	135.418	43.4398	0.320783	-1.64033	4.01308e-07	2.8402e-05
ITGB2	1403.85	2073.43	734.28	0.354138	-1.49762	4.14427e-07	2.92103e-05
SESN1	946.001	584.057	1307.95	2.23942	1.16312	4.43338e-07	3.0994e-05
TNFAIP6	82.9137	130.251	35.5764	0.273137	-1.8723	4.41961e-07	3.0994e-05
SOD2	5754.13	7483.59	4024.66	0.537797	-0.894865	4.5916e-07	3.19701e-05
CD274	42.2465	68.0732	16.4199	0.24121	-2.05164	4.73923e-07	3.28651e-05
FAP	367.321	589.923	144.72	0.24532	-2.02726	4.78958e-07	3.30808e-05
C1QB	2124.53	3114.94	1134.12	0.36409	-1.45763	4.85388e-07	3.33908e-05
HOXA11AS	308.314	201.585	415.043	2.0589	1.04187	4.88823e-07	3.34932e-05
FAM3D	4867.16	2911.86	6822.46	2.34299	1.22835	5.04336e-07	3.44189e-05
SLC39A5	1185.81	687.39	1684.23	2.45019	1.29289	5.45895e-07	3.71079e-05
EPB41L4B	1812.99	1317.79	2308.18	1.75155	0.808635	5.541e-07	3.75174e-05
MMP12	1393	2193.62	592.39	0.270052	-1.88869	5.74705e-07	3.87599e-05
ZIC5	83.237	127.174	39.3001	0.309026	-1.6942	5.99027e-07	4.02424e-05
ZNRF3	862.261	562.461	1162.06	2.06603	1.04686	6.19096e-07	4.14288e-05
CLEC7A	104.478	154.45	54.5062	0.352906	-1.50264	6.588e-07	4.39149e-05
LRRC19	427.431	219.834	635.028	2.88867	1.53041	6.837e-07	4.53987e-05
SHROOM1	732.009	516.557	947.46	1.83418	0.875137	6.92413e-07	4.58005e-05
GPR143	104.852	52.7372	156.966	2.97639	1.57356	7.03126e-07	4.63309e-05
MT1X	542.102	704.711	379.492	0.538507	-0.892963	7.0998e-07	4.66039e-05
ADM	566.128	762.67	369.585	0.484593	-1.04515	7.16372e-07	4.67828e-05
LILRA5	53.4842	85.2384	21.73	0.254932	-1.97182	7.18145e-07	4.67828e-05
BGN	5189.75	7803.43	2576.07	0.330121	-1.59893	7.34643e-07	4.7677e-05
AQP9	146.899	251.521	42.2765	0.168083	-2.57275	7.54121e-07	4.83932e-05
IL2RA	74.1183	111.282	36.9549	0.332085	-1.59038	7.52946e-07	4.83932e-05
SLC15A3	527.637	724.298	330.977	0.456962	-1.12985	7.52059e-07	4.83932e-05
PDGFRL	53.3489	90.3354	16.3623	0.181129	-2.46491	7.6841e-07	4.90303e-05
RICH2	313.927	210.214	417.64	1.98674	0.990403	7.69751e-07	4.90303e-05
PECAM1	552.071	755.917	348.226	0.460666	-1.11821	7.88969e-07	5.00689e-05
BCL11A	322.834	216.292	429.376	1.98517	0.989263	7.98363e-07	5.04789e-05
ENGASE	1382.68	819.02	1946.34	2.37643	1.24879	8.04109e-07	5.06559e-05
MLH1	419.371	287.472	551.27	1.91765	0.939339	8.2188e-07	5.15865e-05
SAMSN1	120.142	171.648	68.6359	0.399864	-1.32242	8.32764e-07	5.20796e-05
PDE4B	295.099	411.783	178.415	0.433274	-1.20665	8.37344e-07	5.21763e-05
CCL8	36.364	59.5942	13.1338	0.220388	-2.18189	8.45441e-07	5.24906e-05
PCSK5	126.695	184.635	68.755	0.372383	-1.42514	8.52829e-07	5.27588e-05
CMTM3	390.783	519.823	261.742	0.503522	-0.989872	8.81947e-07	5.43646e-05
GPX2	12817.7	9246.15	16389.3	1.77255	0.825827	8.9918e-07	5.52289e-05
FABP6	208.938	108.227	309.649	2.8611	1.51657	9.1519e-07	5.60123e-05
FCGR1B	67.1217	101.788	32.4551	0.318849	-1.64905	9.24518e-07	5.63825e-05
GNAI2	4080.51	5122.66	3038.36	0.593121	-0.753601	9.4245e-07	5.7273e-05
LRRC36	49.8664	21.8352	77.8975	3.56751	1.83492	9.58274e-07	5.80295e-05
AIF1	226.741	315.534	137.948	0.437188	-1.19367	9.64691e-07	5.82132e-05
APIP	547.304	359.186	735.422	2.04747	1.03384	9.79144e-07	5.88788e-05
GRK5	374.556	493.556	255.556	0.517785	-0.949575	1.00223e-06	6.00571e-05
SULT1B1	172.648	89.9045	255.391	2.8407	1.50624	1.01426e-06	6.05667e-05
CAPN13	100.004	54.4674	145.541	2.67208	1.41796	1.05131e-06	6.25619e-05
TDGF3	117.52	55.7068	179.332	3.21922	1.68671	1.07499e-06	6.37504e-05
NRP1	914.364	1409.89	418.839	0.297072	-1.75112	1.0943e-06	6.46729e-05
TIMP2	4112.51	5721.03	2503.98	0.43768	-1.19205	1.10668e-06	6.51807e-05
GJA3	22.8524	39.3524	6.35237	0.161423	-2.63108	1.12504e-06	6.60357e-05
ABLIM3	244.609	390.674	98.5438	0.25224	-1.98713	1.14285e-06	6.68526e-05
CLIP4	73.1288	111.569	34.6883	0.310912	-1.68542	1.15012e-06	6.70501e-05
TMOD1	127.277	179.732	74.8215	0.416296	-1.26432	1.21195e-06	7.04158e-05
LRRC8C	169.904	234.613	105.195	0.448377	-1.15722	1.22771e-06	7.10915e-05
CDR2L	511.762	663.211	360.313	0.543285	-0.880219	1.25878e-06	7.26459e-05
FMNL1	355.592	506.111	205.073	0.405195	-1.30331	1.27284e-06	7.32115e-05
N4BP3	146.082	203.17	88.9946	0.438031	-1.1909	1.30991e-06	7.50729e-05
SLC3A1	337.605	174.706	500.504	2.86484	1.51846	1.31393e-06	7.50729e-05
ATP8B2	301.336	445.386	157.286	0.353146	-1.50166	1.41968e-06	8.05799e-05
KCNN4	2218.49	1494.5	2942.47	1.96886	0.97736	1.41551e-06	8.05799e-05
MXRA8	832.793	1145.31	520.279	0.45427	-1.13838	1.45835e-06	8.25025e-05
TYROBP	600.646	834.011	367.282	0.44038	-1.18318	1.47103e-06	8.29466e-05
CERCAM	767.744	1132.7	402.785	0.355596	-1.49169	1.51457e-06	8.51229e-05
FBXL16	268.812	379.397	158.228	0.417052	-1.2617	1.53192e-06	8.58176e-05
GGT5	396.471	571.623	221.319	0.387176	-1.36894	1.57631e-06	8.80173e-05
MYB	1523.34	1125.81	1920.86	1.7062	0.770785	1.63039e-06	9.05211e-05
SERPINB9	491.64	639.359	343.922	0.537917	-0.894545	1.63167e-06	9.05211e-05
LCP1	1631.82	2342.11	921.526	0.393461	-1.34571	1.64554e-06	9.09968e-05
ACSL6	114.159	52.4463	175.871	3.35336	1.74561	1.6901e-06	9.31613e-05
STXBP1	1019.06	1333.21	704.917	0.528738	-0.919376	1.70032e-06	9.34254e-05
VNN2	83.5803	140.186	26.9745	0.192419	-2.37768	1.73774e-06	9.51771e-05
GPR39	369.404	251.204	487.605	1.94107	0.956853	1.74683e-06	9.53712e-05
DBN1	1366.91	1811.36	922.469	0.509269	-0.9735	1.77919e-06	9.68306e-05
C20orf134	154.695	94.3076	215.082	2.28064	1.18944	1.81719e-06	9.85866e-05
FRMD6	233.108	337.889	128.327	0.37979	-1.39673	1.83213e-06	9.90847e-05
PDCD1LG2	44.3113	70.0931	18.5296	0.264357	-1.91944	1.86177e-06	0.000100372
CMKLR1	182.133	270.81	93.4555	0.345097	-1.53493	1.91948e-06	0.000102079
FRMD1	140.733	65.295	216.171	3.31068	1.72713	1.91643e-06	0.000102079
HOXD1	49.7236	76.9429	22.5044	0.292482	-1.77358	1.91465e-06	0.000102079
LCK	437.341	694.313	180.369	0.259781	-1.94463	1.90331e-06	0.000102079
ZNF467	59.2679	89.9909	28.545	0.317198	-1.65654	1.92312e-06	0.000102079
MFGE8	1596.13	2081.31	1110.95	0.533774	-0.905699	1.9483e-06	0.000102782
ZNF532	422.979	561.774	284.185	0.50587	-0.983161	1.94678e-06	0.000102782
FHL3	300.304	399.033	201.575	0.505157	-0.985195	1.9562e-06	0.000102883
LILRB1	99.42	144.601	54.2391	0.375095	-1.41467	1.99039e-06	0.000104362
FOXD2	201.297	129.642	272.952	2.10542	1.07411	2.05005e-06	0.000107163
AMACR	1306.28	762.108	1850.44	2.42806	1.2798	2.06832e-06	0.000107791
GPR126	779.369	1089.99	468.746	0.430045	-1.21744	2.07841e-06	0.000107989
RAB32	672.728	454.796	890.659	1.95837	0.969652	2.10953e-06	0.000109276
STAT2	1369.3	1730.59	1008.02	0.582471	-0.779742	2.1765e-06	0.000112407
ITPRIP	553.617	716.429	390.805	0.545491	-0.874373	2.20772e-06	0.000113674
SLA	271.143	388.091	154.196	0.397319	-1.33163	2.21426e-06	0.000113674
FABP1	6834.44	2924.29	10744.6	3.67426	1.87745	2.22399e-06	0.000113834
C1orf125	44.2065	16.4085	72.0046	4.38826	2.13365	2.24422e-06	0.000114529
MSN	3142	4398.54	1885.46	0.428656	-1.22211	2.25364e-06	0.000114669
CD4	703.673	969.494	437.853	0.451631	-1.14679	2.3442e-06	0.000118925
PHLDB2	232.218	353.048	111.387	0.315501	-1.66429	2.37687e-06	0.000120228
CRIP2	709.572	942.234	476.91	0.506148	-0.982367	2.435e-06	0.000122807
EMX1	32.7054	52.7837	12.6271	0.239224	-2.06357	2.50086e-06	0.000125759
PLXDC2	225.533	322.392	128.673	0.39912	-1.32511	2.55399e-06	0.000128057
LFNG	2257.51	1662.54	2852.49	1.71575	0.778835	2.57816e-06	0.000128893
GBP1	1217.91	1738.49	697.329	0.401112	-1.31792	2.67841e-06	0.000133517
TNNC2	119.713	43.3893	196.037	4.51811	2.17572	2.69716e-06	0.000134063
SLC22A11	32.4463	8.9406	55.9521	6.2582	2.64575	2.75202e-06	0.000136395
TMEM139	546.146	383.127	709.164	1.85099	0.888297	2.77907e-06	0.000137341
MAP3K6	558.65	716.705	400.595	0.55894	-0.839235	2.80882e-06	0.000138017
SLC38A4	79.7286	28.6939	130.763	4.55719	2.18814	2.80573e-06	0.000138017
MYRIP	188.262	122.357	254.167	2.07725	1.05468	2.83448e-06	0.000138882
TP73	100.503	143.522	57.4849	0.40053	-1.32002	2.93027e-06	0.000143167
EVI2A	118.093	167.259	68.9265	0.412095	-1.27895	3.04439e-06	0.000147994
GNB4	321.72	453.157	190.284	0.419907	-1.25186	3.04627e-06	0.000147994
HCST	91.4943	131.034	51.9545	0.396496	-1.33462	3.21713e-06	0.000155416
NEK3	600.611	433.299	767.923	1.77227	0.8256	3.21568e-06	0.000155416
APBB1IP	126.843	183.622	70.0633	0.381562	-1.39001	3.24033e-06	0.000155911
SEMA6B	202.902	290.078	115.726	0.398947	-1.32573	3.25199e-06	0.000155911
TGFB1I1	523.854	707.442	340.267	0.480982	-1.05594	3.25456e-06	0.000155911
EPHA1	736.67	521.659	951.681	1.82433	0.86737	3.26725e-06	0.000156084
EMR2	242.397	322.434	162.36	0.503545	-0.989808	3.29099e-06	0.000156782
ALDH1B1	3408.27	2509.6	4306.95	1.71619	0.779208	3.36232e-06	0.000159738
EIF6	5522.99	4120.25	6925.73	1.6809	0.749234	3.48879e-06	0.00016529
SOCS3	1271.37	1775.39	767.358	0.43222	-1.21016	3.53791e-06	0.000167156
LSP1	671.861	914.7	429.022	0.46903	-1.09225	3.6141e-06	0.000170289
C5AR1	245.64	356.474	134.805	0.378162	-1.40292	3.7379e-06	0.00017564
LOC283070	325.344	214.921	435.766	2.02756	1.01974	3.75066e-06	0.00017576
LILRB5	59.786	90.7542	28.8178	0.317537	-1.655	3.80544e-06	0.000177842
FCGR2C	111.051	176.114	45.9888	0.261131	-1.93715	3.90237e-06	0.000181878
ZNF304	65.6572	97.8194	33.4951	0.342417	-1.54617	3.92956e-06	0.00018265
PXMP4	477.031	336.974	617.089	1.83127	0.872843	3.9465e-06	0.000182943
VIL1	5130.61	3613.54	6647.69	1.83966	0.87944	3.96956e-06	0.000183517
ZIC2	183.047	272.205	93.8897	0.344922	-1.53566	3.98469e-06	0.000183723
MRPS33	977.967	716.952	1238.98	1.72812	0.789207	4.09029e-06	0.000188088
SACS	228.339	305.536	151.143	0.494683	-1.01542	4.1526e-06	0.000190444
RPS6KA6	28.5726	10.039	47.1063	4.69235	2.23031	4.20648e-06	0.000192402
LIX1L	230.512	308.123	152.901	0.496233	-1.01091	4.31268e-06	0.000196736
ARNTL2	233.154	311.119	155.19	0.498812	-1.00343	4.32907e-06	0.000196961
NCF1	142.443	210.577	74.309	0.352882	-1.50274	4.47521e-06	0.000203073
PFKFB3	1337.04	1676.64	997.435	0.594901	-0.749279	4.50002e-06	0.000203661
GIMAP5	206.424	292.616	120.231	0.410883	-1.2832	4.54563e-06	0.000204114
RXFP4	42.9876	17.113	68.8622	4.02396	2.00862	4.53874e-06	0.000204114
WAS	142.252	200.158	84.347	0.421403	-1.24673	4.52708e-06	0.000204114
C7orf36	412.98	270.323	555.637	2.05546	1.03946	4.62599e-06	0.000206108
FYN	557.993	812.214	303.771	0.374004	-1.41888	4.61242e-06	0.000206108
KRCC1	790.248	581.818	998.678	1.71648	0.779451	4.62052e-06	0.000206108
FAM20A	71.9897	114.267	29.7122	0.260024	-1.94328	4.68276e-06	0.00020783
FAM65A	994.006	1252.51	735.499	0.587219	-0.76803	4.68879e-06	0.00020783
DOK3	128.447	177.975	78.9185	0.443424	-1.17324	4.7543e-06	0.000210191
B3GNT7	605.886	874.515	337.257	0.385651	-1.37463	4.82884e-06	0.000212159
EPHB2	4943.4	3122.39	6764.4	2.16642	1.11531	4.82084e-06	0.000212159
HK3	122.139	186.415	57.8632	0.3104	-1.6878	4.83581e-06	0.000212159
MYO1F	305.102	425.321	184.882	0.434689	-1.20194	4.85231e-06	0.000212341
CD7	182.446	257.538	107.354	0.416848	-1.26241	4.8927e-06	0.000213565
CD68	3073.18	3987.78	2158.58	0.541299	-0.885503	4.91652e-06	0.000214061
LRRC31	213.061	141.247	284.876	2.01687	1.01212	4.97859e-06	0.000216217
APOL2	888.742	1136.25	641.232	0.56434	-0.825364	5.03037e-06	0.000217915
FAM114A1	521.472	666.938	376.005	0.563779	-0.826799	5.07145e-06	0.000219143
ZSWIM5	311.64	214.128	409.152	1.91078	0.934165	5.29832e-06	0.000228372
SIGLEC14	43.1986	67.4011	18.9961	0.281836	-1.82707	5.37111e-06	0.000230931
FAM55A	230.83	125.89	335.771	2.66718	1.41531	5.45509e-06	0.000233956
ASPHD2	292.662	384.861	200.463	0.520872	-0.941	5.58792e-06	0.000239057
FSTL3	688.219	1021.52	354.918	0.347441	-1.52516	5.65223e-06	0.000241209
CYBB	760.653	1094.29	427.018	0.390224	-1.35763	5.70422e-06	0.000242825
ACP5	958.667	1301.63	615.7	0.473022	-1.08002	5.73987e-06	0.000243739
PHYH	722.285	528.498	916.072	1.73335	0.793562	5.7949e-06	0.00024547
CLEC4E	41.5132	67.4563	15.5701	0.230817	-2.11518	5.86005e-06	0.00024762
MS4A7	197.991	285.747	110.235	0.385778	-1.37416	5.98576e-06	0.000252311
MMP9	1378.72	2073.92	683.52	0.329579	-1.6013	6.00585e-06	0.000252539
IL8	2559.53	4259.82	859.236	0.201707	-2.30967	6.1967e-06	0.000259929
TNFRSF18	61.2462	90.964	31.5283	0.346602	-1.52865	6.23784e-06	0.000261018
SYT12	28.4046	46.262	10.5472	0.227988	-2.13297	6.26946e-06	0.000261704
DUS1L	3076.61	2292.01	3861.21	1.68464	0.752441	6.31625e-06	0.000263019
G0S2	301.643	460.881	142.405	0.308984	-1.6944	6.36194e-06	0.000264282
C20orf24	3262.37	2476.33	4048.4	1.63484	0.709148	6.66237e-06	0.000276095
APOL4	242.159	326.614	157.704	0.482845	-1.05037	6.89341e-06	0.000284983
FGFR4	2177.91	1583.87	2771.94	1.75011	0.807443	6.95781e-06	0.000286956
PIK3R5	110.496	160.201	60.7899	0.37946	-1.39798	7.00202e-06	0.000288088
TFEC	61.4194	92.0648	30.774	0.334265	-1.58094	7.24155e-06	0.000297232
OLFML2B	521.956	751.312	292.601	0.389453	-1.36048	7.30261e-06	0.000299024
COL18A1	2656.81	3570.65	1742.97	0.488138	-1.03464	7.35311e-06	0.000300377
EMILIN2	412.92	532.91	292.931	0.549682	-0.86333	7.37713e-06	0.000300542
GNG2	187.813	255.343	120.283	0.471063	-1.08601	7.39209e-06	0.000300542
DOCK4	161.369	224.292	98.4459	0.438918	-1.18798	7.57255e-06	0.000307152
GIMAP4	264.497	375.566	153.427	0.408523	-1.29151	7.63254e-06	0.000308857
ABAT	409.317	247.799	570.836	2.30362	1.2039	7.7464e-06	0.000312729
CD84	69.2499	104.367	34.1328	0.327046	-1.61244	8.02309e-06	0.000323141
HIF1A	2298.04	2924.12	1671.95	0.571777	-0.806475	8.05855e-06	0.00032381
CASK	1904.33	1445.26	2363.39	1.63527	0.709528	8.16455e-06	0.000326544
SLC7A8	1077.22	758.655	1395.78	1.8398	0.879552	8.15985e-06	0.000326544
GYPC	176.981	242.787	111.175	0.457911	-1.12686	8.24149e-06	0.000328857
COL10A1	400.916	606.351	195.48	0.322388	-1.63313	8.42305e-06	0.000335135
KIAA1467	76.2545	110.491	42.0182	0.380287	-1.39484	8.43782e-06	0.000335135
SECTM1	728.323	1031	425.651	0.412854	-1.2763	8.47173e-06	0.000335707
KCNK5	845.298	618.37	1072.23	1.73396	0.794067	8.53027e-06	0.00033725
ITGB7	316.847	418.579	215.116	0.513919	-0.960388	8.7337e-06	0.0003445
WDR77	1614.56	1215.92	2013.2	1.6557	0.727442	8.78439e-06	0.000345707
TMEM184A	870.787	637.473	1104.1	1.732	0.792438	8.83911e-06	0.000347066
EMP3	452.818	654.957	250.68	0.382742	-1.38556	8.99095e-06	0.000352224
KCNE4	109.33	160.98	57.6802	0.358307	-1.48073	9.03873e-06	0.000353291
CCL2	247.091	365.582	128.6	0.351768	-1.50731	9.06068e-06	0.000353346
PARVG	149.155	205.571	92.7386	0.451126	-1.1484	9.24076e-06	0.000359553
EHD2	1080.85	1584.33	577.379	0.364431	-1.45628	9.45164e-06	0.000366929
GLI2	88.5739	130.566	46.5817	0.356767	-1.48694	9.49727e-06	0.000367043
HEPH	4997.37	3773	6221.74	1.64902	0.721608	9.48699e-06	0.000367043
CES3	949.88	654.479	1245.28	1.90271	0.928053	9.70874e-06	0.000372509
IL4I1	250.465	358.198	142.732	0.398471	-1.32745	9.68848e-06	0.000372509
MPEG1	472.199	658.988	285.411	0.433105	-1.20721	9.68748e-06	0.000372509
VAT1	2265.06	2817.07	1713.05	0.608094	-0.717633	9.72536e-06	0.000372509
P4HA1	1482.14	1853.94	1110.33	0.598902	-0.739608	9.74806e-06	0.000372549
GABARAPL1	540.861	693.951	387.771	0.558787	-0.839628	9.85402e-06	0.000374932
PRRX2	50.1557	79.3824	20.9289	0.263647	-1.92332	9.85106e-06	0.000374932
MMP14	6123.19	8192.67	4053.72	0.494798	-1.01509	9.95759e-06	0.000378037
NCKAP1L	278.07	392.718	163.423	0.416133	-1.26488	1.00512e-05	0.000380749
EFNA5	118.033	166.022	70.0449	0.421902	-1.24502	1.01312e-05	0.000382938
PBLD	376.816	267.584	486.048	1.81643	0.861106	1.0163e-05	0.000383296
PAM	2269.3	2821.93	1716.67	0.608331	-0.71707	1.02145e-05	0.000383558
PLEKHG6	1152.22	856.094	1448.35	1.69181	0.758566	1.01991e-05	0.000383558
REPIN1	4282.91	3265.49	5300.34	1.62314	0.698784	1.05338e-05	0.000394685
STX11	75.4224	109.155	41.6894	0.381927	-1.38863	1.05641e-05	0.000394958
CCDC88B	995.253	515.504	1475	2.86128	1.51666	1.12151e-05	0.00041839
DHRS11	616.987	426.697	807.277	1.89192	0.919853	1.13308e-05	0.000420879
KHDRBS3	220.082	145.693	294.472	2.02119	1.0152	1.13254e-05	0.000420879
EGFL7	306.849	410.995	202.704	0.493202	-1.01975	1.14169e-05	0.000423165
LYN	1472.87	1832.74	1113	0.607289	-0.719545	1.15107e-05	0.000425723
PIAS3	476.871	609.871	343.871	0.563843	-0.826635	1.18801e-05	0.00043844
ARNT2	215.461	331.085	99.8363	0.301542	-1.72957	1.22831e-05	0.000450415
GTF2IRD1	1274.18	958.253	1590.11	1.65938	0.730644	1.22607e-05	0.000450415
IL18BP	318.162	411.135	225.19	0.547728	-0.868468	1.22517e-05	0.000450415
CHN1	130.609	183.643	77.5755	0.422426	-1.24323	1.23094e-05	0.000450419
SYNE1	348.342	515.971	180.713	0.350239	-1.51359	1.23541e-05	0.000451095
C1QC	2004.26	2819.78	1188.74	0.421573	-1.24614	1.25912e-05	0.000458779
RNF125	264.823	346.113	183.534	0.530271	-0.915199	1.28324e-05	0.000466577
SAMHD1	671.541	859.279	483.803	0.563034	-0.828707	1.28929e-05	0.000467788
TBRG4	2861	2166.52	3555.48	1.6411	0.714664	1.30074e-05	0.000470949
FAM78A	129.862	179.922	79.8025	0.44354	-1.17286	1.31798e-05	0.000476191
WARS	5351.58	7269.72	3433.45	0.472295	-1.08224	1.34044e-05	0.000483287
SP6	470.702	292.448	648.956	2.21905	1.14994	1.34648e-05	0.00048445
EPM2AIP1	315.86	223.239	408.48	1.82978	0.871674	1.352e-05	0.000485421
MITF	115.836	160.777	70.894	0.440946	-1.18133	1.36073e-05	0.000487538
ANXA5	4114.6	5078.4	3150.8	0.620432	-0.688654	1.36668e-05	0.00048865
SIGLEC9	36.3568	57.1824	15.5313	0.271611	-1.88039	1.37483e-05	0.000490546
ST6GALNAC5	55.3337	85.1609	25.5065	0.299509	-1.73933	1.37965e-05	0.000491246
HOPX	221.286	306.543	136.029	0.443751	-1.17218	1.40796e-05	0.00050029
CDH17	11336.5	8597.09	14075.9	1.63728	0.711305	1.42112e-05	0.000503549
CHST1	60.2477	91.3591	29.1362	0.31892	-1.64874	1.42591e-05	0.000503549
CSF1R	690.907	991.365	390.45	0.393851	-1.34428	1.42559e-05	0.000503549
MYO1G	179.617	249.796	109.438	0.438109	-1.19064	1.46181e-05	0.000515168
CHRD	70.5096	102.003	39.0161	0.3825	-1.38647	1.4956e-05	0.000525998
PLA2G4F	291.252	190.854	391.65	2.05209	1.03709	1.50799e-05	0.000529274
SEC16B	430.575	302.29	558.859	1.84875	0.886549	1.52786e-05	0.000535157
CD209	142.068	214.117	70.0194	0.327015	-1.61257	1.53463e-05	0.000536435
KCNQ1	2786.2	1878.77	3693.63	1.96598	0.97525	1.55655e-05	0.000542992
TRERF1	270.104	351.319	188.889	0.537657	-0.895243	1.56101e-05	0.000543445
FPR1	170.745	280.954	60.5351	0.215462	-2.21449	1.56594e-05	0.000544063
FUK	806.651	596.151	1017.15	1.7062	0.770784	1.57159e-05	0.000544924
SPOCK1	287.011	458.077	115.946	0.253115	-1.98213	1.57655e-05	0.000545542
CEACAM5	78094	53739	102449	1.90642	0.930863	1.59154e-05	0.000549085
WIPF1	628.079	849.081	407.077	0.479432	-1.0606	1.59317e-05	0.000549085
SLC31A2	228.671	299.025	158.317	0.529445	-0.917448	1.60259e-05	0.000551227
VIPR1	613.699	439.542	787.857	1.79245	0.841934	1.62509e-05	0.000557851
C8orf33	1872.3	1428.56	2316.05	1.62125	0.697102	1.6366e-05	0.000558459
PDGFB	307.04	397.191	216.89	0.546059	-0.872871	1.63491e-05	0.000558459
PRKAR2B	178.664	270.263	87.0639	0.322144	-1.63422	1.63443e-05	0.000558459
ACOX2	308.922	192.901	424.942	2.2029	1.1394	1.64446e-05	0.000560029
AKAP7	229.045	139.316	318.774	2.28813	1.19417	1.6651e-05	0.000563933
AUTS2	1113.73	838.768	1388.69	1.65563	0.727382	1.66576e-05	0.000563933
GPR109A	105.475	184.872	26.0779	0.141059	-2.82563	1.66377e-05	0.000563933
MYO5A	219.653	326.59	112.717	0.345132	-1.53478	1.67312e-05	0.000565311
CDCA7	2850.99	2216.9	3485.08	1.57205	0.652649	1.69514e-05	0.000571628
CITED2	611.455	766.402	456.508	0.59565	-0.747462	1.73465e-05	0.000582743
KCNJ8	90.9792	128.471	53.487	0.416334	-1.26419	1.73488e-05	0.000582743
ZNF521	83.7015	119.289	48.1145	0.403345	-1.30991	1.79038e-05	0.000600214
MS4A6A	382.297	523.009	241.584	0.461912	-1.11431	1.79418e-05	0.000600316
SLAMF7	330.525	475.516	185.535	0.390175	-1.35781	1.81119e-05	0.00060483
PAQR8	1664.53	1194.62	2134.44	1.78671	0.837309	1.81769e-05	0.000605826
ZDHHC9	2499.81	1928.28	3071.34	1.59278	0.671549	1.84538e-05	0.000613867
OXCT1	728.811	918.795	538.827	0.58645	-0.76992	1.86126e-05	0.000617954
PLLP	448.036	602.785	293.288	0.486555	-1.03933	1.88939e-05	0.000626083
IL10RA	329.701	477.364	182.038	0.38134	-1.39085	1.90701e-05	0.000630706
IFIT2	222.083	301.856	142.31	0.471449	-1.08483	1.92373e-05	0.000631945
LOC100134229	427.947	310.014	545.88	1.76082	0.816251	1.91933e-05	0.000631945
PLXNC1	106.414	162.527	50.3008	0.309491	-1.69203	1.9166e-05	0.000631945
SEC24D	1489.62	1843.85	1135.38	0.615765	-0.699549	1.92545e-05	0.000631945
APOE	2705.64	4062.49	1348.79	0.332011	-1.5907	1.9378e-05	0.000633826
IL1RN	596.741	890.244	303.238	0.340623	-1.55375	1.93855e-05	0.000633826
QPCT	717.202	439.54	994.864	2.26342	1.17851	1.94618e-05	0.000635111
IGSF6	93.4653	131.452	55.4788	0.422047	-1.24452	1.95621e-05	0.000637175
SYT7	1207.92	809.411	1606.43	1.98469	0.988912	1.97012e-05	0.000640494
ESAM	422.505	543.687	301.323	0.554222	-0.851465	1.98784e-05	0.000645035
CEP170	386.261	511.042	261.48	0.51166	-0.966744	1.99473e-05	0.000646052
LAMB2	1961.28	2577.51	1345.05	0.521839	-0.938325	2.03707e-05	0.000658526
BCAT1	270.283	443.06	97.506	0.220074	-2.18394	2.05192e-05	0.000662082
FCGR3B	167.506	265.677	69.3359	0.260978	-1.938	2.05834e-05	0.00066291
DNAH2	170.176	259.831	80.5208	0.309896	-1.69014	2.15247e-05	0.000691928
THNSL2	313.06	193.847	432.272	2.22996	1.15702	2.17376e-05	0.00069747
GEM	421.303	564.206	278.4	0.493437	-1.01906	2.1809e-05	0.000698457
INPP5J	268.273	185.582	350.963	1.89115	0.919266	2.21841e-05	0.000708985
NUCB2	943.523	1207.86	679.186	0.562306	-0.830573	2.22202e-05	0.000708985
NFKB2	1223.72	1510.39	937.049	0.620403	-0.688724	2.24471e-05	0.000714899
ENO2	840.835	1278.95	402.725	0.314888	-1.66709	2.2818e-05	0.000725368
SLC1A3	105.966	170.329	41.6036	0.244254	-2.03355	2.32169e-05	0.000736688
GPR68	162.812	232.105	93.5194	0.402918	-1.31144	2.33897e-05	0.000740805
C20orf112	1450.99	1099.5	1802.49	1.63937	0.713139	2.38864e-05	0.000752049
DLL1	271.381	357.918	184.844	0.516442	-0.953321	2.38448e-05	0.000752049
LGI2	102.822	155.851	49.7923	0.319486	-1.64617	2.38568e-05	0.000752049
TSPAN4	414.012	573.378	254.646	0.444115	-1.171	2.39197e-05	0.000752049
CLEC2B	97.8194	149.94	45.6993	0.304785	-1.71414	2.40423e-05	0.000754523
AXIN1	1586.79	1201.53	1972.05	1.64128	0.714825	2.42017e-05	0.000758144
CC2D1A	1760.12	1341.38	2178.86	1.62434	0.699852	2.43131e-05	0.000760249
ARHGAP31	324.753	437.706	211.8	0.483885	-1.04726	2.46581e-05	0.000767904
LAYN	93.4444	140.629	46.2593	0.328944	-1.60408	2.46838e-05	0.000767904
MRC2	1222.9	1758.69	687.117	0.390699	-1.35587	2.46919e-05	0.000767904
FFAR2	55.6771	85.4581	25.8962	0.303028	-1.72248	2.47733e-05	0.000769044
ProSAPiP1	710.414	492.759	928.068	1.88341	0.91335	2.49532e-05	0.000772859
SIRPA	711.31	937.673	484.947	0.517182	-0.951256	2.4986e-05	0.000772859
OAS2	1128.55	1564.33	692.765	0.44285	-1.17511	2.54392e-05	0.000785464
ANTXR2	1687.35	2128.91	1245.78	0.585176	-0.773059	2.56523e-05	0.000789426
WNT10B	23.0064	38.0327	7.97997	0.209818	-2.25279	2.56593e-05	0.000789426
ARSE	1356.84	927.467	1786.21	1.9259	0.945534	2.57709e-05	0.000790032
PDCD1	53.1453	80.7315	25.5592	0.316595	-1.65929	2.57309e-05	0.000790032
ANXA6	2135.87	2706.2	1565.54	0.578502	-0.789605	2.63559e-05	0.000805297
TRMT61A	746.294	552.174	940.413	1.70311	0.76817	2.63625e-05	0.000805297
ROBO3	62.0434	90.7599	33.3269	0.367198	-1.44537	2.65255e-05	0.00080884
PLA2G4A	287.568	410.017	165.118	0.402711	-1.31218	2.66969e-05	0.000812626
C20orf54	664.694	484.977	844.41	1.74114	0.800028	2.68257e-05	0.000815103
HOXB9	2779.92	1960.38	3599.45	1.8361	0.876641	2.70246e-05	0.000819697
NOX4	43.1422	65.886	20.3984	0.309601	-1.69152	2.71292e-05	0.000821424
NLGN2	284.789	420.584	148.995	0.354257	-1.49713	2.72447e-05	0.000823471
TG	122.815	56.2668	189.363	3.36544	1.75079	2.74661e-05	0.000828705
TMEM45A	168.378	239.574	97.1815	0.405643	-1.30172	2.77562e-05	0.000835991
TYRO3	358.001	457.894	258.109	0.563687	-0.827035	2.79674e-05	0.000840881
C1S	3437.78	4796.77	2078.8	0.433375	-1.20631	2.81444e-05	0.000844725
ODF3B	137.379	189.96	84.7988	0.446404	-1.16358	2.8212e-05	0.00084528
CCDC64B	919.458	685.647	1153.27	1.68202	0.750192	2.89536e-05	0.000865991
BAG2	281.036	371.467	190.605	0.513115	-0.962645	2.95062e-05	0.000880984
SIGLEC1	172.89	260.739	85.0413	0.326155	-1.61637	3.00058e-05	0.000894349
CLDN18	1241.07	2336.35	145.791	0.062401	-4.00229	3.05598e-05	0.000907716
TNFAIP2	1047.24	1459.87	634.614	0.434706	-1.20189	3.05157e-05	0.000907716
C1R	2883.47	3952.68	1814.26	0.458996	-1.12345	3.09946e-05	0.000914315
SLC19A3	136.199	72.9767	199.422	2.73268	1.45032	3.08784e-05	0.000914315
TLR8	55.2794	84.4454	26.1134	0.309234	-1.69323	3.09485e-05	0.000914315
ZBTB46	92.5049	128.855	56.155	0.4358	-1.19826	3.09436e-05	0.000914315
CYP4F2	124.732	49.0949	200.369	4.08126	2.02902	3.12783e-05	0.000921102
SPON1	1235.2	1838.76	631.646	0.343517	-1.54155	3.18312e-05	0.000935783
KIAA0802	321.39	418.114	224.666	0.537333	-0.896112	3.19171e-05	0.000936708
LPCAT1	1649.43	2051.2	1247.65	0.608255	-0.717253	3.21191e-05	0.00094103
AOAH	257.738	172.002	343.474	1.99692	0.997777	3.21841e-05	0.00094133
NXPH4	281.931	467.969	95.894	0.204915	-2.2869	3.26046e-05	0.000950395
SIGLEC10	154.33	219.283	89.3778	0.407592	-1.2948	3.25686e-05	0.000950395
STAT1	5136.48	6556.57	3716.4	0.56682	-0.819037	3.26671e-05	0.000950606
ATP6V1B2	2130.74	2614.61	1646.88	0.629875	-0.666863	3.29532e-05	0.000955062
CDH11	855.96	1171.74	540.182	0.461009	-1.11713	3.29868e-05	0.000955062
SERPINF1	1136.7	1621.6	651.806	0.401954	-1.3149	3.29151e-05	0.000955062
GAS7	325.972	451.277	200.667	0.444664	-1.16921	3.31335e-05	0.000957698
MDFI	323.697	413.443	233.952	0.565863	-0.821475	3.34546e-05	0.000964535
VAMP5	325.321	428.107	222.536	0.519815	-0.943929	3.34822e-05	0.000964535
CCL3L1	92.5489	154.166	30.9316	0.200638	-2.31733	3.38261e-05	0.000972597
WWTR1	198.523	283.873	113.173	0.398674	-1.32672	3.38752e-05	0.000972597
IKBIP	251.197	327.108	175.287	0.535868	-0.90005	3.40071e-05	0.000974758
PALLD	2351.35	2994.02	1708.68	0.570696	-0.809205	3.44165e-05	0.000984849
FAM101B	249.92	326.143	173.697	0.53258	-0.908931	3.4733e-05	0.000992256
RHOH	96.8914	134.24	59.5427	0.443554	-1.17282	3.5028e-05	0.000999024
CFH	577.949	872.282	283.616	0.325142	-1.62086	3.52809e-05	0.00100457
CCK	21.4982	41.464	1.5323	0.036955	-4.75809	3.54812e-05	0.0010086
SERPINB2	90.8709	175.334	6.40784	0.0365465	-4.77412	3.55749e-05	0.0010096
TNFSF13B	45.9456	69.1044	22.7867	0.329743	-1.60059	3.59217e-05	0.00101695
UST	80.9985	121.782	40.2145	0.330216	-1.59852	3.59524e-05	0.00101695
CHST3	242.961	334.82	151.101	0.451291	-1.14787	3.60755e-05	0.00101831
OSR1	33.0512	51.8044	14.2981	0.276002	-1.85725	3.61186e-05	0.00101831
AKT3	170.861	251.404	90.3167	0.359249	-1.47695	3.63365e-05	0.00101995
MAF	313.271	411.651	214.89	0.522019	-0.937826	3.62805e-05	0.00101995
TM9SF4	3176.63	2468.76	3884.51	1.57347	0.653948	3.63548e-05	0.00101995
MOCS3	349.676	251.208	448.145	1.78396	0.835082	3.66857e-05	0.00102756
BCL6B	128.591	180.703	76.4782	0.423225	-1.2405	3.73139e-05	0.00104345
PLAUR	1727.59	2146.71	1308.46	0.609518	-0.714258	3.74535e-05	0.00104566
ST8SIA4	128.93	174.582	83.2782	0.477016	-1.06789	3.78571e-05	0.00105359
TTPA	37.9758	17.7921	58.1595	3.26884	1.70878	3.786e-05	0.00105359
SIGLEC5	37.8519	58.2896	17.4143	0.298754	-1.74297	3.87388e-05	0.0010763
PIGZ	508.242	342.662	673.823	1.96644	0.975586	3.88139e-05	0.00107665
CD300LF	61.4717	89.3072	33.6363	0.376635	-1.40876	3.92737e-05	0.00108426
CRYM	193.586	128.636	258.535	2.00982	1.00707	3.92586e-05	0.00108426
GPR109B	100.901	175.766	26.0361	0.14813	-2.75507	3.92774e-05	0.00108426
PNPLA4	438.563	322.199	554.926	1.72231	0.784345	3.95332e-05	0.00108957
TIMP3	3357.66	4323.01	2392.31	0.553388	-0.853636	3.99565e-05	0.00109947
FAM26E	64.5752	93.4508	35.6995	0.382014	-1.3883	4.05092e-05	0.0011129
ADAP2	125.888	170.46	81.3156	0.477035	-1.06783	4.07731e-05	0.00111837
GPSM1	130.008	190.333	69.6825	0.366108	-1.44966	4.10894e-05	0.00112525
GIMAP6	223.38	308.343	138.418	0.448908	-1.15551	4.13692e-05	0.00113111
OLR1	99.8321	151.229	48.4349	0.320274	-1.64262	4.14448e-05	0.00113138
GPC4	1301.77	1008.79	1594.76	1.58086	0.660706	4.15217e-05	0.00113168
ITGAM	207.367	308.808	105.927	0.343018	-1.54364	4.18049e-05	0.0011376
GALNT6	1551.65	1199.17	1904.13	1.58788	0.667099	4.19405e-05	0.00113808
MT2A	1851.14	2904.34	797.945	0.274742	-1.86385	4.19549e-05	0.00113808
FAM174B	515.221	685.913	344.529	0.502293	-0.9934	4.26315e-05	0.00115461
C6orf97	113.515	61.0074	166.022	2.72135	1.44432	4.2769e-05	0.00115651
FAM49A	39.2929	60.2441	18.3416	0.304454	-1.7157	4.29856e-05	0.00116054
CTSK	1417.91	1860.08	975.738	0.524567	-0.9308	4.32855e-05	0.00116681
COL9A1	61.8039	29.1325	94.4753	3.24295	1.69731	4.34215e-05	0.00116682
MEIS3	112.741	179.261	46.221	0.257842	-1.95544	4.34e-05	0.00116682
LST1	97.5207	135.057	59.9848	0.444145	-1.1709	4.36743e-05	0.00116898
PANK1	448.961	332.467	565.455	1.70079	0.766202	4.37739e-05	0.00116898
PCOLCE	881.837	1163.57	600.1	0.515739	-0.955287	4.36047e-05	0.00116898
PDLIM7	1091.14	1419.88	762.388	0.536937	-0.897175	4.37159e-05	0.00116898
TREM2	133.429	188.535	78.3231	0.41543	-1.26732	4.44771e-05	0.00118592
GNS	3349.96	4079.51	2620.41	0.642334	-0.638604	4.49711e-05	0.00119239
PSTPIP1	80.8437	112.756	48.9312	0.433956	-1.20438	4.49521e-05	0.00119239
SHD	100.544	60.9466	140.141	2.2994	1.20126	4.49665e-05	0.00119239
SLC39A6	987.698	1223.6	751.794	0.614411	-0.702725	4.4997e-05	0.00119239
PDGFRB	1789.35	2426.43	1152.27	0.474883	-1.07436	4.51067e-05	0.00119345
ANO9	1844.01	1147.77	2540.25	2.2132	1.14613	4.52008e-05	0.00119411
TYMS	1362.23	1674.56	1049.91	0.626975	-0.673521	4.53725e-05	0.0011968
LY6E	4034.53	5390.54	2678.52	0.496893	-1.00899	4.56253e-05	0.00119796
TBC1D8	500.791	625.542	376.041	0.601143	-0.734219	4.55978e-05	0.00119796
ZEB2	329.475	483.008	175.943	0.364266	-1.45694	4.55295e-05	0.00119796
PPM1M	254.774	328.114	181.434	0.55296	-0.854754	4.57936e-05	0.00120055
CYTIP	189.177	247.959	130.394	0.525871	-0.927218	4.60658e-05	0.00120117
HCLS1	432.476	594.922	270.029	0.453891	-1.13958	4.62605e-05	0.00120117
IGFBP5	5369.6	7725.69	3013.5	0.390063	-1.35822	4.63063e-05	0.00120117
MARCO	110.237	184.552	35.9212	0.19464	-2.36112	4.61e-05	0.00120117
NTM	150.103	207.497	92.7102	0.446803	-1.16229	4.62576e-05	0.00120117
PIGU	953.415	728.59	1178.24	1.61715	0.693454	4.60145e-05	0.00120117
SGCE	112.789	165.648	59.9295	0.361788	-1.46678	4.58997e-05	0.00120117
SEPHS2	2738.72	2128.3	3349.14	1.57362	0.654091	4.64646e-05	0.00120346
TPRN	1588.71	1216.99	1960.43	1.61089	0.687855	4.70694e-05	0.00121729
EVL	444.019	607.575	280.463	0.46161	-1.11525	4.72349e-05	0.00121974
SFRP2	1137.34	1880.68	393.998	0.209498	-2.25499	4.74718e-05	0.00122397
UGT1A10	311.387	168.003	454.771	2.70693	1.43666	4.75411e-05	0.00122397
ARHGAP9	150.464	209.361	91.5661	0.43736	-1.19311	4.76782e-05	0.00122566
BCL2L15	944.871	725.753	1163.99	1.60384	0.681526	4.78432e-05	0.00122624
GPR56	4983.8	3887	6080.6	1.56434	0.645557	4.78037e-05	0.00122624
RAB11FIP4	1338.52	1027.95	1649.09	1.60425	0.681902	4.80936e-05	0.00123082
OAS3	2596.01	3287.17	1904.84	0.579478	-0.787175	4.81876e-05	0.0012314
GYG2	326.359	212.814	439.903	2.06708	1.04759	4.89742e-05	0.00124871
KLRD1	41.3542	62.6223	20.0861	0.32075	-1.64048	4.90103e-05	0.00124871
PNMA2	204.266	301.093	107.439	0.356828	-1.4867	4.91415e-05	0.0012502
ISX	324.833	211.482	438.183	2.07197	1.051	4.93008e-05	0.0012524
SLC2A14	35.7849	55.3372	16.2326	0.293339	-1.76936	4.99539e-05	0.00126712
PPFIBP1	857.002	1063.22	650.789	0.612095	-0.708174	5.07774e-05	0.00128611
CHSY1	666.096	832.06	500.133	0.601078	-0.734376	5.11665e-05	0.0012935
NKG7	147.63	211.149	84.1113	0.398351	-1.32789	5.12434e-05	0.0012935
PTPRO	767.83	382.2	1153.46	3.01795	1.59357	5.12946e-05	0.0012935
C13orf23	1984.5	1529.71	2439.28	1.5946	0.673194	5.16636e-05	0.00129823
LEPRE1	606.013	757.098	454.929	0.600885	-0.734839	5.17088e-05	0.00129823
USP54	1399.68	1085.28	1714.08	1.5794	0.659378	5.15772e-05	0.00129823
LILRA3	34.9493	59.2744	10.6243	0.179239	-2.48004	5.18649e-05	0.00130025
MNDA	112.117	166.985	57.2486	0.342837	-1.5444	5.20555e-05	0.0013021
OSR2	147.78	195.451	100.108	0.512186	-0.965259	5.20902e-05	0.0013021
RALY	5398.61	4194.6	6602.62	1.57408	0.654506	5.25237e-05	0.00131103
CYP26B1	72.099	115.699	28.4993	0.246324	-2.02137	5.29782e-05	0.00132046
KLC4	1170.07	894.78	1445.36	1.61532	0.691819	5.31888e-05	0.00132379
SIX1	19.8636	33.7054	6.02177	0.178659	-2.48472	5.34291e-05	0.00132785
TIAM1	99.6355	143.938	55.333	0.384422	-1.37924	5.36949e-05	0.00133253
C6orf223	614.825	437.577	792.072	1.81013	0.856093	5.53794e-05	0.00137175
CYP2B6	477.258	277.335	677.18	2.44174	1.28791	5.55943e-05	0.00137175
PIK3CD	248.851	365.937	131.766	0.360078	-1.47362	5.55762e-05	0.00137175
PRKCG	64.2094	102.784	25.6352	0.249409	-2.00341	5.54498e-05	0.00137175
PODXL	1997.92	2563.46	1432.38	0.558769	-0.839677	5.57779e-05	0.00137431
MAOB	229.068	351.693	106.443	0.302659	-1.72424	5.63663e-05	0.00138682
CXCL9	1038.41	1583.96	492.859	0.311157	-1.68429	5.66754e-05	0.00139243
NUAK1	249.595	341.504	157.686	0.46174	-1.11485	5.67571e-05	0.00139245
FAM167A	150.843	247.241	54.4462	0.220215	-2.18302	5.69789e-05	0.0013959
OSMR	261.817	408.293	115.341	0.282496	-1.8237	5.74595e-05	0.00140567
APOL3	518.311	702.887	333.735	0.474806	-1.07459	5.75644e-05	0.00140624
AGMAT	691.814	524.543	859.085	1.63778	0.711741	5.78039e-05	0.0014088
IFI16	1285.99	1699.54	872.447	0.513344	-0.962002	5.7833e-05	0.0014088
ADAMTS4	420.463	619.124	221.802	0.358252	-1.48096	5.82724e-05	0.00141582
SLC7A7	497.309	619.299	375.319	0.606039	-0.722517	5.8286e-05	0.00141582
PKD2	298.516	390.852	206.181	0.527516	-0.922712	5.87851e-05	0.00142593
C3	5090.77	8204.38	1977.16	0.240988	-2.05297	5.89403e-05	0.00142768
CSF2RB	260.89	384.932	136.848	0.355512	-1.49203	5.90647e-05	0.00142792
FGD2	110.704	150.574	70.8347	0.470432	-1.08794	5.91163e-05	0.00142792
ACOT8	649.581	485.143	814.02	1.6779	0.746654	5.92661e-05	0.00142954
JAK3	262.704	354.547	170.861	0.481912	-1.05316	5.94324e-05	0.00142954
TANC2	303.088	398.643	207.532	0.520597	-0.941762	5.94231e-05	0.00142954
TLR1	73.3408	104.142	42.5391	0.40847	-1.2917	5.95613e-05	0.00143064
ABCC9	83.4719	124.745	42.1984	0.338276	-1.56373	5.98513e-05	0.0014356
APOBEC3D	96.9977	133.831	60.1646	0.449557	-1.15342	6.00242e-05	0.00143774
KIAA1462	368.332	561.908	174.756	0.311004	-1.685	6.02524e-05	0.0014412
MOGAT3	247.819	155.101	340.537	2.19558	1.13461	6.05849e-05	0.00144714
RFTN1	455.348	577.482	333.215	0.577013	-0.793325	6.11013e-05	0.00145745
NTSR1	107.622	200.129	15.1146	0.0755243	-3.72691	6.17159e-05	0.00147007
PLCL2	169.485	222.267	116.702	0.525053	-0.929465	6.25362e-05	0.0014856
ROR2	177.684	247.91	107.458	0.433457	-1.20604	6.25406e-05	0.0014856
MAP7D1	1314.46	1604.1	1024.82	0.638875	-0.646394	6.30871e-05	0.00149651
C10orf72	165.55	227.655	103.445	0.454396	-1.13798	6.36507e-05	0.0015078
CCL26	26.7373	44.9945	8.48014	0.188471	-2.40759	6.44068e-05	0.00152361
CXCL14	2441.02	1300.56	3581.48	2.7538	1.46142	6.46673e-05	0.00152768
CCL5	577.554	815.652	339.456	0.416177	-1.26473	6.53746e-05	0.00153825
TOP1MT	1274.55	985.161	1563.94	1.5875	0.666753	6.53832e-05	0.00153825
ZMYND8	1369.95	1060.64	1679.26	1.58325	0.662888	6.5352e-05	0.00153825
GGT6	1451.61	1052.54	1850.68	1.7583	0.814181	6.5869e-05	0.00154756
RAB8B	421.192	530.765	311.618	0.587111	-0.768294	6.61035e-05	0.00155095
GPR84	32.3454	50.4435	14.2472	0.28244	-1.82399	6.66809e-05	0.00156024
TRPS1	93.3357	138.992	47.6792	0.343035	-1.54357	6.66279e-05	0.00156024
BTK	74.2874	104.769	43.8063	0.418124	-1.258	6.70127e-05	0.00156349
PCTP	705.763	539.317	872.209	1.61725	0.693541	6.69373e-05	0.00156349
UGT1A9	32.6255	14.3517	50.8993	3.54656	1.82642	6.70924e-05	0.00156349
CPA3	124.76	167.611	81.9086	0.488684	-1.03303	6.74301e-05	0.00156923
TRAF5	1023.62	793.864	1253.37	1.57883	0.658854	6.77209e-05	0.00157387
C20orf194	83.7549	122.306	45.2034	0.369591	-1.436	6.78745e-05	0.00157531
WISP1	133.457	199.083	67.8316	0.34072	-1.55334	6.8266e-05	0.00158226
CSF3R	181.6	297.385	65.8156	0.221315	-2.17583	6.84457e-05	0.00158429
FCGR1C	46.0348	68.8039	23.2656	0.338144	-1.56429	6.9117e-05	0.00159768
KLHL5	286.388	391.697	181.079	0.462293	-1.11312	6.9334e-05	0.00160055
PLK2	709.641	975.32	443.963	0.455197	-1.13544	7.00839e-05	0.00161569
GLT8D2	122.67	166.831	78.5086	0.470588	-1.08746	7.20175e-05	0.00165688
GMFG	177.969	232.823	123.116	0.528795	-0.919219	7.20634e-05	0.00165688
CLIC2	111.072	150.87	71.2749	0.472426	-1.08184	7.24482e-05	0.00165979
GPR97	40.3534	66.389	14.3177	0.215664	-2.21314	7.25281e-05	0.00165979
ME3	398.633	295.358	501.908	1.69932	0.764958	7.2576e-05	0.00165979
PLA2G16	770.979	971.49	570.468	0.58721	-0.768052	7.25268e-05	0.00165979
IRF7	598.11	739.091	457.129	0.618502	-0.69315	7.39515e-05	0.001689
LLGL2	5229.04	4026.62	6431.45	1.59723	0.675574	7.40725e-05	0.00168952
HOXB4	129.749	173.381	86.1167	0.49669	-1.00958	7.51593e-05	0.00171204
AIFM3	516.868	214.923	818.814	3.8098	1.92972	7.52658e-05	0.0017122
PTAFR	106.263	147.096	65.4295	0.444809	-1.16874	7.53663e-05	0.00171222
SHANK3	294.155	386.402	201.908	0.522532	-0.936407	7.56099e-05	0.00171549
STAP2	1859.93	1413.35	2306.5	1.63194	0.706588	7.58931e-05	0.00171964
ACOT11	750.915	536.3	965.53	1.80035	0.848281	7.62159e-05	0.00172468
TARBP1	769.121	591.784	946.458	1.59933	0.677468	7.6354e-05	0.00172554
THBS4	133.051	225.257	40.8451	0.181326	-2.46334	7.69156e-05	0.00173595
LATS2	360.68	454.219	267.141	0.588132	-0.765787	7.73125e-05	0.00174262
UBTD1	185.771	241.606	129.937	0.537804	-0.894848	7.7652e-05	0.00174798
CISH	515.428	357.117	673.74	1.88661	0.915794	7.77637e-05	0.00174821
C9orf110	44.5797	66.5826	22.5768	0.339079	-1.56031	7.84019e-05	0.00176026
STEAP4	113.946	191.941	35.9519	0.187307	-2.41652	7.95434e-05	0.00178356
BEND7	325.827	239.321	412.332	1.72293	0.78486	7.99119e-05	0.00178819
MAMLD1	85.4433	126.301	44.5851	0.353006	-1.50224	7.9958e-05	0.00178819
LOXL4	34.8504	53.4955	16.2054	0.30293	-1.72294	8.02566e-05	0.00179129
NFE2L3	2629.89	2084.72	3175.06	1.52302	0.606932	8.03051e-05	0.00179129
FAM55C	153.945	203.157	104.733	0.515524	-0.955889	8.10929e-05	0.00180308
GRAMD1B	77.2977	117.21	37.3855	0.318962	-1.64854	8.12527e-05	0.00180308
PKM2	31466.2	38011.5	24920.8	0.655613	-0.609084	8.11895e-05	0.00180308
ZNF470	86.486	53.0511	119.921	2.26048	1.17663	8.12231e-05	0.00180308
MRC1	456.703	703.262	210.144	0.298814	-1.74268	8.19685e-05	0.00181662
ETS1	1237.67	1614.87	860.474	0.532844	-0.908216	8.25307e-05	0.00182408
LOC100130872	127.617	83.8307	171.404	2.04464	1.03185	8.26342e-05	0.00182408
MSC	141.04	199.771	82.3093	0.412019	-1.27922	8.27749e-05	0.00182408
MTL5	184.079	128.56	239.599	1.86372	0.898184	8.28356e-05	0.00182408
TP53RK	658.682	503.831	813.533	1.6147	0.691262	8.27895e-05	0.00182408
C1orf59	354.007	261.644	446.37	1.70602	0.770634	8.3635e-05	0.00183698
TFAP2A	197.418	266.459	128.377	0.48179	-1.05352	8.35825e-05	0.00183698
IL6ST	312.186	412.625	211.747	0.513171	-0.962487	8.55517e-05	0.00187668
CSGALNACT2	354.147	448.352	259.943	0.579775	-0.786436	8.64181e-05	0.00188975
IGFBP3	2775.95	3788.89	1763.01	0.465311	-1.10373	8.64769e-05	0.00188975
SAMD4A	263.958	341.902	186.014	0.544058	-0.878169	8.64107e-05	0.00188975
IL21R	82.3363	117.607	47.0651	0.400188	-1.32125	8.70843e-05	0.0019006
FITM2	110.148	70.3252	149.97	2.13252	1.09256	8.73783e-05	0.00190219
NHLRC1	67.4427	39.2626	95.6227	2.43546	1.2842	8.73115e-05	0.00190219
PLAU	1698.97	2479.3	918.637	0.370524	-1.43236	8.80987e-05	0.00191545
C20orf196	155.192	106.177	204.207	1.92327	0.943558	8.87407e-05	0.00192462
SLC2A6	128.935	174.793	83.0769	0.475286	-1.07313	8.87444e-05	0.00192462
PLXNB1	2436.05	1908.17	2963.92	1.55328	0.63532	8.90463e-05	0.00192874
AEBP1	4203.32	6062.73	2343.91	0.38661	-1.37105	8.94828e-05	0.0019337
TGFB3	224.922	349.445	100.398	0.287307	-1.79934	8.95002e-05	0.0019337
FAM3A	1198.82	901.493	1496.15	1.65964	0.73087	9.00543e-05	0.00194323
FEZ1	93.1668	130.307	56.027	0.429963	-1.21772	9.17639e-05	0.00197764
CASP6	1010.72	782.867	1238.58	1.58211	0.661852	9.25245e-05	0.00199154
MAP3K12	78.7282	112.25	45.2066	0.402733	-1.31211	9.30194e-05	0.00199719
MMP1	2728.92	4362.07	1095.76	0.251202	-1.99308	9.29068e-05	0.00199719
EGF	49.3924	15.9509	82.8339	5.19306	2.37658	9.37259e-05	0.00200985
IL2RB	321.669	449.829	193.508	0.430181	-1.21698	9.41935e-05	0.00201736
GEFT	120.626	174.87	66.3824	0.379611	-1.39741	9.46709e-05	0.00202506
BARX2	194.621	269.941	119.302	0.441955	-1.17803	9.56497e-05	0.00204195
LOC723809	33.5011	14.9114	52.0909	3.49336	1.80462	9.56977e-05	0.00204195
DUSP16	1697.52	1331.4	2063.64	1.54998	0.63225	9.62157e-05	0.00205046
CHST2	125.636	173.075	78.1962	0.451805	-1.14623	9.66659e-05	0.0020575
STK38	1764.67	1388.23	2141.12	1.54234	0.625125	9.68814e-05	0.00205954
SLC4A11	222.484	318.095	126.874	0.398855	-1.32606	9.78908e-05	0.00207843
TP53TG1	256.245	184.243	328.248	1.78161	0.833181	9.82015e-05	0.00208245
TYMP	1837.19	2812.9	861.471	0.306257	-1.70719	9.86165e-05	0.00208868
MPP7	509.797	387.065	632.529	1.63417	0.708558	9.9369e-05	0.00210203
GSS	2322.81	1814.84	2830.78	1.55979	0.641352	0.00010035	0.00212017
CYP39A1	168.349	118.242	218.456	1.84754	0.885603	0.000100691	0.00212216
PRSS8	5926.86	4039.6	7814.12	1.93438	0.951871	0.000100574	0.00212216
OBSL1	377.721	542.197	213.244	0.393297	-1.34631	0.000101198	0.00212764
SPHK2	601.483	443.243	759.722	1.71401	0.777374	0.000101197	0.00212764
RTN4RL2	38.9031	64.4581	13.348	0.207081	-2.27173	0.000101433	0.00212997
ADAM32	26.6489	11.2123	42.0856	3.75352	1.90824	0.000101561	0.00213007
BAG3	1270.66	1539.39	1001.92	0.650853	-0.619596	0.000102379	0.00214144
CASP4	849.02	1043.29	654.749	0.62758	-0.672129	0.000102477	0.00214144
CD48	192.402	258.072	126.732	0.491073	-1.02599	0.000102419	0.00214144
GAS2L1	483.97	598.42	369.521	0.617494	-0.695503	0.00010344	0.00215835
PARM1	3578.38	2709.85	4446.92	1.64102	0.714592	0.000103538	0.00215835
IFFO1	121.494	162.189	80.7986	0.498177	-1.00527	0.000103701	0.00215913
HOMER2	51.159	92.0781	10.2398	0.111208	-3.16867	0.000104646	0.00217617
CRYBA2	21.0575	37.9906	4.12437	0.108563	-3.2034	0.000105452	0.00218573
ELK3	272.548	356.84	188.256	0.527564	-0.922581	0.000105487	0.00218573
SETBP1	100.768	140.782	60.7537	0.431545	-1.21242	0.000105315	0.00218573
QKI	447.925	599.966	295.884	0.493168	-1.01985	0.000106018	0.00219409
DAPK1	641.48	885.445	397.514	0.448943	-1.1554	0.00010839	0.0022405
AGAP2	165.139	230.291	99.987	0.434176	-1.20365	0.000109919	0.00226938
CCDC8	61.5467	90.3357	32.7576	0.362621	-1.46347	0.000110385	0.00227626
NLRP3	56.4911	81.5472	31.4349	0.385481	-1.37527	0.000110883	0.00228379
SIRPB2	34.1521	52.3469	15.9572	0.304836	-1.7139	0.000112515	0.00231463
RAI14	620.739	803.73	437.748	0.544646	-0.876611	0.000113274	0.00232746
PLXND1	1654.22	2136.15	1172.29	0.548787	-0.865681	0.000113455	0.00232839
DKK3	1020.27	1268.07	772.479	0.609178	-0.715065	0.000113695	0.00233054
ENG	1679.81	2159.1	1200.52	0.556029	-0.846767	0.000114022	0.00233446
ALOX5	589.41	776.114	402.706	0.518875	-0.946542	0.000114426	0.00233995
DOCK10	148.868	208.516	89.2189	0.427875	-1.22474	0.000115337	0.00235163
FGFR1	624.102	884.853	363.351	0.410635	-1.28407	0.000115585	0.00235163
GPCPD1	1378.12	989.529	1766.72	1.78541	0.836259	0.000115681	0.00235163
GSTK1	4109.37	3248.07	4970.68	1.53035	0.613862	0.000115575	0.00235163
SELM	706.653	906.215	507.09	0.559569	-0.837613	0.000115414	0.00235163
DOCK5	512.597	636.128	389.066	0.611616	-0.709302	0.00011707	0.00237707
TENC1	638.231	828.707	447.755	0.540305	-0.888153	0.000117581	0.00238461
CELSR3	465.251	328.134	602.367	1.83573	0.876357	0.000117875	0.00238495
MT1E	1211.66	1631.75	791.578	0.48511	-1.04362	0.000117837	0.00238495
FAM129A	297.504	432.369	162.639	0.376158	-1.41059	0.000119428	0.00241354
EFNA4	523.247	398.955	647.54	1.62309	0.698742	0.00012112	0.00244486
C9orf123	1361.94	1009.53	1714.34	1.69815	0.763968	0.000122613	0.0024721
LOC80054	143.323	97.0355	189.61	1.95402	0.966448	0.000123229	0.00248161
CYP4F12	324.967	230.352	419.583	1.82149	0.865119	0.000123621	0.00248659
PRAP1	1908.7	976.607	2840.79	2.90884	1.54044	0.000123834	0.00248797
RELT	259.582	329.381	189.782	0.576179	-0.795411	0.000124124	0.00249088
H2AFJ	1782.1	1207.26	2356.94	1.9523	0.965175	0.000124698	0.00249949
ITGA1	875.117	1076	674.233	0.62661	-0.67436	0.000125621	0.00251505
S100A16	5122.69	6131.21	4114.17	0.671021	-0.575571	0.000128011	0.00255992
ARHGAP30	339.282	478.303	200.26	0.418689	-1.25605	0.000128282	0.00256237
CNRIP1	82.5019	117.149	47.8553	0.408502	-1.29159	0.000129167	0.00257705
COPZ2	94.485	137.837	51.1332	0.370969	-1.43063	0.000129527	0.00258123
CTSW	74.9268	105.257	44.5966	0.423692	-1.23891	0.000130439	0.00259641
DPM1	821.104	638.085	1004.12	1.57365	0.654118	0.00013091	0.0025982
NFAM1	167.557	222.982	112.131	0.50287	-0.991743	0.000130962	0.0025982
XKRX	120.082	80.3968	159.767	1.98724	0.990763	0.000130983	0.0025982
NUMBL	273.903	347.766	200.039	0.575212	-0.797834	0.000131829	0.00260898
PADI2	1344.5	712.323	1976.69	2.77499	1.47248	0.000131769	0.00260898
PPAPDC1A	53.2411	77.1336	29.3487	0.380491	-1.39406	0.000132241	0.00261411
LTK	141.128	209.014	73.2412	0.350412	-1.51287	0.00013396	0.00264202
ODZ4	88.4614	127.944	48.9786	0.382812	-1.38529	0.000133831	0.00264202
ANXA8L2	22.3353	40.4061	4.26458	0.105543	-3.2441	0.000134238	0.00264447
OSM	159.218	257.108	61.3282	0.238531	-2.06775	0.000134779	0.0026521
GPC6	195.783	292.424	99.1419	0.339035	-1.5605	0.000136426	0.00267837
GREM1	2250.75	3422.88	1078.63	0.315123	-1.66601	0.000136414	0.00267837
NR3C1	268.689	363.437	173.94	0.478598	-1.06312	0.00013702	0.00268697
PLA2G2A	6476.65	10305	2648.34	0.256997	-1.96018	0.000137384	0.00269103
AKAP12	515.477	761.12	269.833	0.354521	-1.49606	0.000138506	0.00270993
CDK14	126.262	180.744	71.78	0.397136	-1.3323	0.000138667	0.00271
GPA33	5145.03	3346.18	6943.87	2.07516	1.05322	0.000139724	0.00272756
EBF4	96.0131	138.046	53.9803	0.391031	-1.35464	0.000141408	0.0027573
CDH1	12599.7	10101.3	15098.1	1.49466	0.579821	0.000142851	0.00278228
SLC12A4	621.974	789.835	454.113	0.574947	-0.798499	0.000143024	0.0027825
ZBED2	30.0209	47.6833	12.3585	0.259179	-1.94798	0.000143253	0.0027838
RAB27B	79.94	110.24	49.6402	0.450293	-1.15106	0.000144007	0.0027953
ERP27	89.2552	36.9279	141.583	3.83403	1.93886	0.000144607	0.00280379
LINGO1	149.219	225.364	73.0743	0.32425	-1.62482	0.000146289	0.00283298
SOX9	5594.76	4462.4	6727.12	1.50751	0.592168	0.000146442	0.00283298
DACT1	218.37	297.104	139.636	0.469989	-1.0893	0.000148109	0.00285878
JAK2	379.865	474.199	285.532	0.602135	-0.731842	0.000147962	0.00285878
VGLL3	97.8191	160.182	35.4565	0.221352	-2.17559	0.000148622	0.00286546
SLC26A6	1120.38	872.371	1368.39	1.56858	0.649461	0.000149261	0.00287457
ACSF2	541.237	409.696	672.777	1.64214	0.715574	0.000149615	0.00287776
RASAL3	139.06	188.419	89.701	0.476072	-1.07075	0.000149761	0.00287776
SPG20	162.545	226.993	98.0964	0.432156	-1.21038	0.000151877	0.00291515
ANGPTL4	263.406	378.525	148.287	0.391749	-1.352	0.000154149	0.00295547
KCNJ15	27.2932	44.6162	9.97015	0.223465	-2.16188	0.000154497	0.00295556
TRAM2	1126.81	1372.1	881.53	0.642468	-0.638303	0.000154403	0.00295556
ANO1	1145.52	1510.9	780.129	0.516333	-0.953625	0.000154831	0.00295865
PDLIM4	156.776	214.911	98.6397	0.458979	-1.1235	0.00015503	0.00295916
PLOD1	3119.97	3740.23	2499.71	0.668329	-0.581371	0.000156119	0.00297664
GZMH	54.2763	79.1713	29.3813	0.37111	-1.43008	0.000156534	0.00298104
TRIM2	3323.51	2683.17	3963.84	1.4773	0.562961	0.000156696	0.00298104
MLPH	1873.96	2401.29	1346.62	0.560793	-0.83446	0.000157441	0.0029886
SLC39A2	92.5809	19.9646	165.197	8.2745	3.04867	0.000157357	0.0029886
TMPRSS3	390.269	547.018	233.52	0.426896	-1.22804	0.000158243	0.00300052
PLBD2	688.839	843.541	534.137	0.633208	-0.659248	0.000158635	0.00300462
C12orf23	919.449	1124.93	713.971	0.634682	-0.655893	0.000158983	0.00300792
TTYH2	78.0319	107.854	48.2095	0.446987	-1.16169	0.000159431	0.00301308
AHCY	9839.81	7105.6	12574	1.76959	0.823419	0.000160668	0.00303312
BMP1	862.852	1047.75	677.952	0.647055	-0.62804	0.000160957	0.00303523
HNF1B	566.362	434.957	697.768	1.60422	0.681876	0.000161489	0.00304029
PDPN	546.042	779.728	312.357	0.400597	-1.31978	0.000161755	0.00304029
SYDE1	224.431	309.362	139.5	0.450926	-1.14904	0.000161656	0.00304029
PARP14	2022.62	2451.99	1593.25	0.649777	-0.621983	0.000161963	0.00304087
TMEM150B	221.056	136.976	305.136	2.22766	1.15553	0.000162515	0.00304791
KISS1R	13.8841	24.9938	2.77429	0.110999	-3.17138	0.000163593	0.00306478
FLT1	495.037	614.115	375.958	0.612195	-0.707936	0.000165519	0.0030975
P2RX7	28.5897	44.5682	12.6112	0.282965	-1.8213	0.000166034	0.00310375
ILDR1	306.873	226.244	387.502	1.71276	0.776324	0.000167051	0.00311938
SMCHD1	902.579	1099.44	705.72	0.641892	-0.639597	0.000167839	0.00313069
CALD1	3326.44	4709.55	1943.33	0.412636	-1.27706	0.000168149	0.00313308
LRP4	1853.31	1022.51	2684.11	2.62503	1.39233	0.000168743	0.00314075
P2RY6	83.5843	114.529	52.6401	0.459624	-1.12147	0.000169021	0.00314251
HHEX	82.7209	113.699	51.7427	0.455084	-1.13579	0.000169818	0.00315392
AGPAT4	164.121	213.612	114.63	0.536628	-0.898004	0.000171664	0.00317449
FMNL3	561.947	701.171	422.722	0.60288	-0.730057	0.000171394	0.00317449
NCF1C	84.1086	124.415	43.802	0.352063	-1.50609	0.00017157	0.00317449
STARD8	90.6249	129.283	51.9673	0.401967	-1.31485	0.000171194	0.00317449
DOCK2	240.851	342.48	139.222	0.406511	-1.29863	0.000172089	0.00317894
SH3RF2	981.959	769.671	1194.25	1.55163	0.633789	0.000172515	0.00318338
EVPL	2384.57	1890.28	2878.87	1.52298	0.606902	0.000173346	0.00319529
SPARC	18294	25492.7	11095.3	0.435233	-1.20014	0.000174734	0.00321743
ATP2C2	1786.51	1413.8	2159.22	1.52724	0.61093	0.000176043	0.0032334
FMOD	1774.56	2415.11	1134.01	0.469546	-1.09066	0.000176166	0.0032334
ZNF264	337.845	424.352	251.337	0.592284	-0.75564	0.000176042	0.0032334
RPIA	1168.93	916.941	1420.91	1.54962	0.631913	0.00017671	0.00323994
GPSM3	330.754	413.953	247.555	0.598026	-0.741719	0.000177245	0.00324562
TMC4	1987.15	1564.7	2409.61	1.53998	0.622911	0.000177398	0.00324562
ATP5E	4531.26	3614.58	5447.95	1.50722	0.591886	0.000177911	0.00324594
GALNTL2	54.2623	88.1489	20.3756	0.23115	-2.1131	0.000177981	0.00324594
ST14	14021	10854.6	17187.4	1.58342	0.663043	0.000177757	0.00324594
DOK4	1901.83	1474.76	2328.9	1.57917	0.659163	0.000181419	0.00330514
MDGA1	60.0017	87.7141	32.2894	0.36812	-1.44175	0.000181996	0.00331214
CXCL10	680.04	981.237	378.842	0.386086	-1.37301	0.00018289	0.00332473
LOC283174	74.66	104.834	44.4862	0.42435	-1.23667	0.000183075	0.00332473
FAM107B	1130.61	1367.9	893.31	0.65305	-0.614736	0.000187076	0.00339024
PTGS2	441.708	693.965	189.45	0.272997	-1.87304	0.000186976	0.00339024
HLX	137.933	181.292	94.5736	0.521665	-0.938805	0.000187441	0.00339327
COL6A3	8997.89	13349.5	4646.27	0.348048	-1.52264	0.000188573	0.00341018
UBE2L6	2115.67	2650.84	1580.5	0.596225	-0.74607	0.000189765	0.00342813
NNMT	955.144	1400.92	509.365	0.363593	-1.45961	0.000190678	0.00344101
SCN1B	49.6391	71.8482	27.4301	0.381778	-1.38919	0.000191047	0.00344406
RASSF4	430.779	542.948	318.609	0.586812	-0.76903	0.000191407	0.00344692
BNC2	85.6161	131.403	39.8297	0.303112	-1.72208	0.000191843	0.00345117
CDX1	4175.85	3331	5020.71	1.50727	0.591937	0.000192651	0.00346208
C19orf51	50.4387	72.7351	28.1422	0.386913	-1.36992	0.000193433	0.00347251
JAM3	258.479	347.098	169.859	0.489368	-1.03101	0.000193988	0.00347884
C4orf33	296.298	221.014	371.582	1.68126	0.749541	0.000196258	0.00351588
CHMP4B	5509.61	4385.94	6633.29	1.5124	0.59684	0.000196624	0.00351877
SIGLEC7	34.8104	52.6229	16.9979	0.323014	-1.63033	0.000198035	0.00354035
MEX3A	261.188	171.952	350.424	2.03792	1.02709	0.00019863	0.00354728
FOLR2	125.521	180.066	70.9752	0.394162	-1.34314	0.000199399	0.00355364
PIWIL4	204.038	146.901	261.174	1.77789	0.830166	0.000199366	0.00355364
RNLS	91.6473	58.2299	125.065	2.14778	1.10284	0.000199675	0.00355487
SULF1	3761.66	5551.46	1971.86	0.355197	-1.49331	0.000200152	0.00355969
ARHGEF6	205.324	289.485	121.163	0.418549	-1.25653	0.000200817	0.00356781
CDK18	816.183	636.229	996.137	1.56569	0.646798	0.000201028	0.00356788
COL16A1	772.014	1048.07	495.958	0.473211	-1.07945	0.000201639	0.00357503
CNTD2	145.31	201.347	89.2731	0.44338	-1.17338	0.000202352	0.0035803
KIAA0427	464.564	572.939	356.188	0.621685	-0.685743	0.000202309	0.0035803
WNK2	1899.27	1337.55	2460.99	1.83992	0.879639	0.00020305	0.00358895
ROBO4	231.22	299.404	163.035	0.544533	-0.876909	0.000204418	0.00360943
ESRRA	2370.09	1874.35	2865.83	1.52898	0.612566	0.000204676	0.00361028
WNK4	1081.58	768.023	1395.13	1.81652	0.861177	0.00020503	0.00361281
ANK1	43.0337	63.8626	22.2049	0.347698	-1.5241	0.000206098	0.00362791
ENPP2	350.72	498.854	202.586	0.406104	-1.30008	0.000206966	0.00363947
FCN1	55.2539	88.4808	22.0271	0.248948	-2.00609	0.000207843	0.00365116
FGF7	102.704	158.081	47.3282	0.299393	-1.73989	0.000208289	0.00365526
ABI3	177.748	228.577	126.919	0.555256	-0.848775	0.000208967	0.00366341
FLI1	159.002	211.555	106.449	0.503175	-0.990869	0.000210747	0.0036871
SASH3	256.148	341.793	170.504	0.498851	-1.00332	0.000210677	0.0036871
C18orf18	87.768	55.2666	120.269	2.17617	1.12179	0.000211106	0.00368964
VCAM1	287.985	394.741	181.23	0.459111	-1.12308	0.000213709	0.00373134
PAEP	9.8522	17.6897	2.01466	0.113889	-3.13431	0.000214133	0.00373495
PML	2079.1	2491.41	1666.8	0.669016	-0.579888	0.000214651	0.00374019
GPR114	163.201	211.676	114.727	0.541993	-0.883655	0.000215689	0.00375446
AHNAK2	982.807	1450.25	515.361	0.35536	-1.49265	0.000215923	0.00375474
RGS16	427.357	546.664	308.049	0.563507	-0.827495	0.000216535	0.00376159
BEGAIN	38.0651	56.8461	19.284	0.339232	-1.55966	0.000217629	0.00376297
CD55	5045.64	6936.68	3154.6	0.45477	-1.13679	0.000217709	0.00376297
EMILIN1	1575.8	2168.62	982.988	0.453279	-1.14153	0.000217109	0.00376297
PRKACB	919.554	630.989	1208.12	1.91464	0.937075	0.000217369	0.00376297
RELL1	346.32	430.607	262.032	0.608518	-0.716628	0.000217243	0.00376297
DAGLA	502.287	383.904	620.67	1.61673	0.693082	0.000218466	0.00377113
GBP4	1224.25	1879.07	569.42	0.303032	-1.72246	0.000218619	0.00377113
CD37	230.64	326.203	135.077	0.41409	-1.27199	0.000219528	0.00377922
ZNRF2	649.573	505.572	793.574	1.56966	0.650448	0.000219491	0.00377922
SERPINB5	2186.8	2972.12	1401.48	0.471541	-1.08455	0.000222664	0.00382938
PLEKHA6	2367.9	1880.27	2855.53	1.51868	0.602818	0.000223342	0.00383337
PPP1R3D	262.851	192.881	332.82	1.72552	0.787031	0.000223284	0.00383337
FPR2	47.9109	83.3709	12.4508	0.149342	-2.7433	0.000224076	0.00383831
LHFP	264.715	362.935	166.496	0.458749	-1.12422	0.00022406	0.00383831
CCBE1	12.8149	23.6318	1.99802	0.0845478	-3.56409	0.000224943	0.00384932
BRCC3	918.076	724.045	1112.11	1.53596	0.619144	0.000225842	0.00385061
DNM1	275.115	397.767	152.463	0.383298	-1.38346	0.000225654	0.00385061
HOXD8	127.307	168.78	85.8338	0.508555	-0.975525	0.000225914	0.00385061
TMEM63A	3532.57	2819.86	4245.27	1.50549	0.590234	0.000225403	0.00385061
UGT1A8	54.0437	30.2431	77.8443	2.57395	1.36398	0.000226469	0.00385625
BST2	2228.95	2926.07	1531.83	0.523512	-0.933704	0.000227472	0.0038695
FKBP11	918.987	1122.79	715.188	0.636977	-0.650688	0.000227884	0.00387268
SDR16C5	548.937	764.742	333.133	0.435615	-1.19887	0.000228215	0.00387448
GJB1	1932.41	1295.78	2569.03	1.98262	0.987407	0.00022848	0.00387515
ARHGEF17	454.858	597.764	311.951	0.521862	-0.938259	0.000228832	0.00387729
AIFM1	1626.3	1294.14	1958.46	1.51333	0.597724	0.000229575	0.00388605
DLC1	320.817	428.966	212.668	0.495768	-1.01226	0.00023151	0.00390791
GIMAP8	134.345	187.045	81.6439	0.436492	-1.19597	0.000231393	0.00390791
ZNF543	61.1421	86.3603	35.924	0.415978	-1.26542	0.000231548	0.00390791
GPD1L	1055.81	832.624	1279	1.53611	0.619279	0.000231963	0.00391109
THBS2	2568.64	3951.53	1185.74	0.300071	-1.73663	0.000232233	0.00391179
CCDC109B	352.267	439.613	264.921	0.602622	-0.730674	0.000232881	0.00391887
CLN3	1800.73	1428.03	2173.43	1.52198	0.605951	0.000233169	0.00391988
ODZ3	120.22	196.877	43.5629	0.22127	-2.17612	0.000235	0.0039468
SMARCD3	110.756	147.851	73.6615	0.498215	-1.00516	0.000235235	0.0039469
FBXO32	366.943	459.529	274.358	0.597043	-0.744093	0.000236841	0.00396997
BASP1	287.991	408.59	167.391	0.409681	-1.28743	0.000237421	0.00397582
HSD11B1	67.0811	111.178	22.9837	0.206728	-2.27419	0.000238874	0.00399626
GIMAP1	62.4388	87.3447	37.5329	0.429711	-1.21856	0.00023917	0.00399733
ARHGAP25	142.661	193.472	91.8489	0.474739	-1.07479	0.0002395	0.00399896
DBI	2977.67	2384.13	3571.2	1.4979	0.582944	0.000241094	0.00401776
TH1L	2431.41	1942.17	2920.64	1.5038	0.588615	0.000240865	0.00401776
TCF7	906.896	711.267	1102.53	1.55009	0.632348	0.000241522	0.004021
TIGIT	67.7394	95.0973	40.3816	0.424634	-1.23571	0.00024204	0.00402572
ASAM	96.4069	156.724	36.0899	0.230277	-2.11856	0.000245349	0.00407682
FBXL7	97.0768	136.131	58.0228	0.426229	-1.2303	0.000247123	0.00410233
ADARB1	261.356	329.623	193.089	0.585789	-0.771546	0.000249405	0.00413622
CXCL16	2488.18	2974.99	2001.37	0.67273	-0.5719	0.000250124	0.0041384
SDC2	638.358	801.226	475.49	0.593453	-0.752795	0.000250258	0.0041384
SV2B	18.1114	29.8009	6.42199	0.215497	-2.21426	0.000250102	0.0041384
IBSP	21.0411	33.9908	8.09134	0.238045	-2.07069	0.000251779	0.00415254
SNCA	30.681	47.4979	13.864	0.291887	-1.77652	0.000251366	0.00415254
TLR2	167.489	243.604	91.3744	0.375094	-1.41467	0.000251837	0.00415254
ARHGEF4	98.2137	145.106	51.3219	0.353687	-1.49946	0.000253078	0.004169
CCDC14	816.376	644.834	987.919	1.53205	0.615466	0.000253819	0.00417321
GPR183	132.503	174.143	90.8637	0.521777	-0.938495	0.000253699	0.00417321
EPS8L3	3010.38	2398.6	3622.17	1.51012	0.594661	0.000255997	0.004205
TMEM8B	473.682	361.261	586.102	1.62238	0.698112	0.000257671	0.00422846
NSUN5P2	579.09	434.339	723.84	1.66653	0.736849	0.000263212	0.00431528
OVOL1	902.295	702.74	1101.85	1.56793	0.648866	0.000264273	0.00432854
BRP44	1619.27	1287.86	1950.69	1.51468	0.599009	0.000265355	0.00433802
CXCL13	207.492	314.125	100.859	0.321079	-1.639	0.000265356	0.00433802
CCL21	293.518	440.228	146.808	0.333482	-1.58432	0.000266798	0.00435488
COL6A1	6593.84	9920.72	3266.95	0.329306	-1.6025	0.000267013	0.00435488
PYGB	13272.8	8943	17602.6	1.96831	0.976955	0.000267147	0.00435488
PDHA1	2766.2	2215.84	3316.56	1.49675	0.581832	0.000267637	0.00435873
AKAP1	3960.35	3172.76	4747.94	1.49647	0.581562	0.000268264	0.00436302
IRX2	143.618	213.394	73.8428	0.34604	-1.53099	0.000268408	0.00436302
SP140	88.4662	127.72	49.2124	0.385315	-1.37589	0.000268912	0.00436709
CAB39L	297.721	194.562	400.88	2.06043	1.04295	0.000270692	0.00439186
C9orf71	42.7558	2.14027	83.3713	38.9537	5.28369	0.00027258	0.00440831
KIAA0040	1056.66	1276.92	836.407	0.655018	-0.610394	0.000272294	0.00440831
MTMR11	1216.25	961.265	1471.23	1.53051	0.614014	0.000272988	0.00440831
SMAP1	921.64	725.14	1118.14	1.54196	0.624767	0.000272333	0.00440831
VASN	231.005	297.004	165.005	0.555565	-0.847973	0.000272901	0.00440831
NAV3	25.2037	40.5053	9.90206	0.244463	-2.03231	0.000274431	0.00442745
SLC44A3	1232.21	983.538	1480.88	1.50566	0.5904	0.000275194	0.0044356
EIF4EBP3	325.36	243.199	407.52	1.67567	0.744737	0.000275778	0.00444085
PROK2	17.4625	30.8366	4.08829	0.132579	-2.91508	0.000277114	0.0044582
PCK2	2228	1766.47	2689.53	1.52254	0.606484	0.000277528	0.00446067
PFDN4	431.534	330.671	532.398	1.61005	0.687108	0.000278088	0.00446551
COL22A1	24.0587	39.2397	8.87767	0.226242	-2.14406	0.000280007	0.00449213
RIMKLB	67.9753	96.8041	39.1466	0.40439	-1.30618	0.000281149	0.00450625
ADORA3	49.7396	71.5218	27.9575	0.390895	-1.35515	0.000282407	0.00451844
S1PR1	224.819	306.399	143.24	0.467496	-1.09697	0.000282435	0.00451844
APOBEC3F	151.989	197.842	106.137	0.536471	-0.898429	0.00028346	0.00453062
STON1	121.048	180.597	61.499	0.340533	-1.55414	0.000285453	0.00455824
C13orf33	81.5486	130.11	32.9875	0.253536	-1.97974	0.000285855	0.00456042
SPIN3	180.912	129.64	232.184	1.79099	0.840759	0.000287186	0.0045774
CRLS1	1626.77	1309.22	1944.32	1.4851	0.570558	0.000287502	0.0045782
MYO7B	2862.11	2182.38	3541.85	1.62293	0.698599	0.000288082	0.00458319
CRB2	105.428	68.3999	142.457	2.0827	1.05846	0.000292499	0.00464917
ASL	2243.51	1775.43	2711.6	1.5273	0.610981	0.000292863	0.00465065
CLDN5	165.79	233.258	98.3213	0.421512	-1.24635	0.00029326	0.00465266
SNPH	120.973	166.25	75.6962	0.455315	-1.13506	0.000294084	0.00466144
SELL	148.861	226.61	71.1126	0.313811	-1.67203	0.000294531	0.00466423
REG1A	17199.5	31417.8	2981.19	0.0948888	-3.39762	0.000295376	0.00467329
EREG	845.009	391.685	1298.33	3.31474	1.7289	0.000296746	0.00469066
NFS1	747.648	585.77	909.525	1.5527	0.634779	0.000298501	0.00471407
AG2	414.36	537.706	291.013	0.541212	-0.885734	0.000299299	0.00472087
DDR2	102.439	162.204	42.673	0.263082	-1.92642	0.000299481	0.00472087
LIMD2	288.024	374.155	201.893	0.539597	-0.890047	0.000300178	0.00472753
ERGIC3	7442.43	5858.21	9026.64	1.54085	0.623729	0.000301542	0.00474467
SLC22A17	84.2929	119.515	49.0707	0.410581	-1.28426	0.000302765	0.00475955
ARHGEF10L	2020.35	1583.74	2456.95	1.55137	0.63354	0.000303924	0.00477341
GLI3	86.2793	133.459	39.0993	0.292968	-1.77118	0.000305085	0.00478728
VMO1	37.1494	54.8989	19.3998	0.353373	-1.50074	0.000306379	0.0048032
IFT74	308.645	233.858	383.432	1.63959	0.713338	0.000306868	0.00480648
FZD2	114.729	151.342	78.1154	0.516152	-0.954131	0.000309504	0.00484336
ANTXR1	1750.87	2412.14	1089.59	0.451712	-1.14653	0.000312255	0.00488197
ZSWIM3	157.641	110.595	204.686	1.85077	0.888125	0.000313324	0.00489423
RGS2	437.527	597.826	277.227	0.463724	-1.10866	0.00031535	0.00492141
ESRP1	3031.73	2449.89	3613.58	1.475	0.560712	0.000317337	0.00494793
ZFPM2	32.5745	49.4889	15.66	0.316435	-1.66002	0.000319159	0.00497183
INHBA	185.818	271.276	100.361	0.369958	-1.43457	0.000323486	0.00503468
ADAMTS2	420.984	631.196	210.771	0.333924	-1.58241	0.000323795	0.00503492
FOSL2	1757.32	2098.35	1416.29	0.674955	-0.567137	0.000326039	0.00506067
PPDPF	6682.1	5353.96	8010.25	1.49614	0.581241	0.000326002	0.00506067
THSD4	368.028	279.763	456.294	1.631	0.705759	0.000327892	0.00508484
KIAA0495	70.4051	99.6493	41.161	0.413059	-1.27558	0.000329152	0.00509979
NGEF	529.196	407.719	650.672	1.59588	0.674355	0.00033099	0.00512364
AFAP1L1	96.2111	130.07	62.3518	0.479369	-1.06079	0.000331444	0.00512605
PBX3	232.578	294.067	171.089	0.581805	-0.781393	0.000331824	0.00512731
TMEM119	321.792	425.141	218.443	0.513812	-0.960687	0.000332503	0.0051332
OCRL	1102.34	877.844	1326.84	1.51148	0.595958	0.000333088	0.00513762
CLEC12A	21.0164	33.7564	8.27646	0.245182	-2.02807	0.000333929	0.00514597
LUM	4954.14	6712.55	3195.73	0.476084	-1.07071	0.000335822	0.00517052
APOBEC3G	211.035	305.988	116.083	0.379371	-1.39832	0.000336631	0.00517559
FAM115C	162.064	209.128	115	0.549902	-0.862753	0.000336753	0.00517559
APBA2	70.2073	96.6687	43.746	0.452535	-1.1439	0.000337803	0.00518246
C11orf20	23.6073	36.8126	10.402	0.282566	-1.82334	0.000337571	0.00518246
FAM46A	746.012	939.59	552.434	0.587953	-0.766228	0.000339808	0.00520393
LGALS4	22125.1	17271.2	26978.9	1.56207	0.643459	0.000339685	0.00520393
APLN	211.03	283.675	138.386	0.487832	-1.03554	0.000340636	0.00520734
SLC16A9	227.749	120.157	335.341	2.79086	1.48071	0.000340529	0.00520734
MECOM	1456.46	1172.69	1740.23	1.48396	0.569454	0.000342286	0.00522792
RAB3IL1	138.516	180.025	97.0066	0.538851	-0.892042	0.000345622	0.00527419
SPON2	1481.6	1892.4	1070.81	0.565849	-0.821512	0.000347283	0.00529484
IFIT3	648.13	863.627	432.633	0.500949	-0.997264	0.000347767	0.00529613
SLC2A5	147.478	202.988	91.9675	0.453069	-1.1422	0.000347984	0.00529613
GLCE	1252.31	1005.49	1499.13	1.49095	0.576231	0.000349404	0.00531305
THY1	2371.24	3099.38	1643.09	0.530135	-0.915568	0.000350602	0.00532655
CHN2	404.427	273.912	534.943	1.95298	0.965674	0.00035242	0.00534944
RCOR2	147.127	190.334	103.921	0.54599	-0.873052	0.000360072	0.00546077
HEG1	743.58	1060.1	427.055	0.402843	-1.31171	0.000361126	0.00547193
DZIP1	70.4087	97.5296	43.2877	0.443841	-1.17188	0.000363639	0.00550516
EHD3	129.025	181.408	76.6422	0.422485	-1.24303	0.000365923	0.00553486
CAV1	954.863	1430.41	479.319	0.335093	-1.57737	0.000366557	0.00553958
C10orf54	888.74	1078.84	698.644	0.64759	-0.626848	0.000366922	0.00554023
DRD2	40.8957	15.5992	66.1922	4.2433	2.08519	0.000367527	0.00554449
RASSF2	271.102	379.208	162.996	0.429832	-1.21815	0.000368743	0.00555797
COL8A2	166.938	236.525	97.3506	0.411588	-1.28073	0.000370292	0.00557642
2019-09-03	62.0947	92.5754	31.614	0.341494	-1.55007	0.000370715	0.00557791
ITGA5	2097.64	3412.83	782.448	0.229267	-2.1249	0.000372348	0.00559759
TRAPPC6A	589.2	455.964	722.436	1.58441	0.663949	0.000374911	0.00563119
GPR37	44.863	66.4877	23.2383	0.349512	-1.51658	0.000375716	0.00563345
TRMT2B	490.702	381.856	599.548	1.57009	0.650846	0.000375535	0.00563345
TMEM63C	116.762	71.6609	161.864	2.25875	1.17552	0.000379044	0.00567839
APOL1	2947.25	3815.52	2078.99	0.544876	-0.876	0.000379856	0.00568561
LOC149837	56.7871	33.3172	80.257	2.40888	1.26836	0.000381257	0.00570161
SOX13	993.772	1190.43	797.113	0.669601	-0.578626	0.000383678	0.00573284
CHI3L1	740.199	1114.29	366.112	0.328563	-1.60576	0.000386099	0.005759
PALMD	96.9123	153.088	40.7364	0.266098	-1.90997	0.000386092	0.005759
SCML4	72.5315	45.1926	99.8704	2.20989	1.14397	0.000388878	0.00579543
DMKN	338.572	456.259	220.886	0.484125	-1.04655	0.000390147	0.00580931
SPINK1	2215.02	1261.48	3168.56	2.51177	1.3287	0.000390859	0.00581487
CYP2J2	584.894	458.62	711.167	1.55067	0.632888	0.000396608	0.00588513
GGCT	1666.95	1343.04	1990.86	1.48235	0.567884	0.000396387	0.00588513
OSBPL6	27.2933	45.7912	8.7954	0.192076	-2.38025	0.000396601	0.00588513
EFEMP2	565.417	737.098	393.736	0.53417	-0.904628	0.00039738	0.0058915
CA11	57.64	80.7267	34.5533	0.428028	-1.22422	0.000398577	0.0059018
TAF4	647.144	507.651	786.638	1.54957	0.631864	0.000398761	0.0059018
DCN	3257.79	4520.72	1994.85	0.441267	-1.18027	0.000399241	0.00590383
MMP19	294.517	372.175	216.86	0.582683	-0.779218	0.00040152	0.00592734
PTPRC	626.377	879.794	372.96	0.423918	-1.23814	0.000401298	0.00592734
CALB2	82.5117	135.392	29.6318	0.21886	-2.19192	0.000403006	0.00594416
FAAH	1007.13	768.878	1245.39	1.61975	0.695771	0.00040585	0.00598098
DRAM1	709.682	864.12	555.244	0.642555	-0.638109	0.000409585	0.00603085
VASH1	350.622	461.181	240.063	0.520539	-0.941922	0.000413156	0.00607823
F3	1142.13	1436.91	847.359	0.589709	-0.761926	0.000415505	0.00610757
ANP32E	1309.79	1578.88	1040.7	0.65914	-0.601344	0.000418798	0.00615071
C8orf59	689.949	546.128	833.77	1.5267	0.610412	0.000421059	0.00617745
CLEC14A	183.709	236.16	131.258	0.555801	-0.847361	0.000421337	0.00617745
LOC440957	210.924	153.588	268.261	1.74662	0.804569	0.000421986	0.0061817
MBP	1066.53	1281.91	851.157	0.663974	-0.590801	0.000423775	0.00619981
XKR9	84.2612	118.562	49.9604	0.421385	-1.24679	0.000423943	0.00619981
HKDC1	1538.18	1211.47	1864.88	1.53935	0.622322	0.000426263	0.00621788
MPST	3462.81	2773.85	4151.77	1.49675	0.581835	0.000425968	0.00621788
PRKAB1	1588.37	1277.26	1899.48	1.48715	0.572553	0.000425587	0.00621788
CYP2S1	3831.94	3033.2	4630.69	1.52667	0.610386	0.000427188	0.00622608
CD33	33.0718	49.6558	16.4877	0.33204	-1.59057	0.000427635	0.00622733
GPR176	62.7058	95.0095	30.4022	0.319991	-1.6439	0.000428424	0.00623354
ICAM2	377.425	474.916	279.934	0.589438	-0.762587	0.000429633	0.00624584
KIAA1841	219.697	162.918	276.476	1.69703	0.763009	0.000430335	0.00625076
SLC7A6	1210.92	968.077	1453.76	1.5017	0.586599	0.0004315	0.0062624
SPARCL1	1331.58	1966.03	697.119	0.354581	-1.49581	0.000432198	0.00626723
FGL2	396.988	516.531	277.446	0.537132	-0.89665	0.000433014	0.00627378
GUCY1B3	179.875	247.234	112.515	0.455095	-1.13576	0.000433481	0.00627526
KLHDC7B	44.3783	68.1866	20.5699	0.301671	-1.72895	0.000434789	0.0062889
IRS1	777.926	938.677	617.175	0.657494	-0.60495	0.000435272	0.00629059
PTPRM	314.06	430.621	197.5	0.45864	-1.12457	0.000436757	0.00630422
TSPAN12	831.84	658.801	1004.88	1.52532	0.609109	0.000436948	0.00630422
DZIP1L	27.9268	42.8326	13.0211	0.304	-1.71785	0.000439034	0.00632901
TOMM34	1736.36	1394.83	2077.88	1.4897	0.575021	0.000440988	0.00635185
EPCAM	23026.4	18830.1	27222.6	1.44569	0.531761	0.000442068	0.00636208
ARV1	352.924	269.92	435.928	1.61503	0.69156	0.000443022	0.00637048
GPR161	83.2793	111.825	54.7339	0.489462	-1.03073	0.000444007	0.00637398
MPV17L	107.942	68.5735	147.31	2.1482	1.10313	0.00044369	0.00637398
CHKA	632.206	494.919	769.494	1.55479	0.636719	0.000444799	0.00638003
SSC5D	238.446	360.346	116.545	0.323425	-1.6285	0.000446873	0.00640444
FOXC1	131.504	184.09	78.9177	0.428692	-1.22199	0.000451217	0.00646131
UGT2A3	133.158	75.5251	190.791	2.5262	1.33697	0.000452543	0.0064749
C3orf67	59.8507	35.243	84.4584	2.39646	1.2609	0.000456493	0.00652329
SIRPB1	77.4965	105.423	49.5695	0.470194	-1.08867	0.000456683	0.00652329
CYP2W1	733.992	186.716	1281.27	6.8621	2.77865	0.000457917	0.00653549
FLRT2	87.7233	128.149	47.2979	0.369086	-1.43797	0.000462623	0.00659718
BICC1	60.0569	85.6678	34.4461	0.402089	-1.31441	0.000467215	0.00665713
RCN3	519.911	671.923	367.9	0.547532	-0.868984	0.000467841	0.00666053
ANKRD43	298.881	216.681	381.081	1.75872	0.814528	0.000469198	0.00666189
C8orf84	424.796	622.234	227.357	0.365389	-1.4525	0.000469485	0.00666189
GZMA	181.098	258.295	103.9	0.402254	-1.31382	0.000468401	0.00666189
MLLT6	3959.41	3205.71	4713.12	1.47023	0.55604	0.000469119	0.00666189
ADAMTSL4	167.744	220.822	114.666	0.519269	-0.945446	0.000470264	0.00666268
TMEM150C	77.9365	46.9098	108.963	2.32282	1.21588	0.000470316	0.00666268
SH3D19	2477.16	2017.71	2936.61	1.45542	0.541435	0.000470761	0.00666349
MUC6	783.719	1471.39	96.0462	0.0652758	-3.93731	0.000471577	0.00666432
ZBTB38	1803.97	1460.91	2147.03	1.46966	0.555481	0.000471594	0.00666432
ITGAL	283.392	399.696	167.088	0.418039	-1.25829	0.000474148	0.00669491
TAGAP	115.703	159.441	71.9648	0.451357	-1.14766	0.000475324	0.006706
LYNX1	55.3562	82.3588	28.3535	0.344269	-1.53839	0.000476329	0.0067113
USH1C	3117.79	2509.18	3726.4	1.48511	0.570566	0.00047648	0.0067113
ARFGEF2	1939.57	1568.08	2311.07	1.47382	0.559564	0.000476993	0.00671303
CECR1	586.423	783.777	389.069	0.496403	-1.01042	0.000479694	0.00674553
PRDM1	448.396	546.469	350.323	0.641068	-0.641452	0.000485478	0.00682128
PDE5A	440.329	553.068	327.589	0.592313	-0.755568	0.000487096	0.00683843
CCR5	122.244	167.289	77.1992	0.461471	-1.11569	0.000490848	0.00688548
F2R	766.849	926.329	607.369	0.655673	-0.608952	0.000492419	0.0069019
APOC1	504.268	765.106	243.431	0.318166	-1.65215	0.000493526	0.00691177
PER1	526.681	655.089	398.273	0.607968	-0.717932	0.000494335	0.00691748
PSMA7	5797.78	4687.56	6907.99	1.47369	0.55943	0.000498447	0.00696935
ALPK2	43.2973	67.2276	19.367	0.28808	-1.79546	0.000498869	0.00696958
CD52	246.743	319.407	174.079	0.545008	-0.87565	0.000500453	0.00698603
RNF144B	163.538	213.49	113.585	0.532041	-0.910392	0.000501862	0.00700001
PRPF6	3510.65	2828.38	4192.92	1.48245	0.56798	0.000503092	0.00701148
NDRG2	1414.36	1135.64	1693.09	1.49088	0.57616	0.000504904	0.00703105
F5	378.118	648.781	107.455	0.165626	-2.594	0.000505328	0.00703125
FGFR2	445.262	567.855	322.669	0.568224	-0.81547	0.000506468	0.00704142
ELTD1	205.72	276.94	134.5	0.485665	-1.04197	0.000508741	0.00706731
RAB34	281.336	396.784	165.887	0.418078	-1.25816	0.000513581	0.00712879
TSHZ3	111.415	156.837	65.9926	0.420772	-1.24889	0.000514039	0.00712939
FSTL1	3336.21	4544.57	2127.85	0.468219	-1.09475	0.000516151	0.00714716
LOC400043	23.6648	36.7523	10.5773	0.287801	-1.79686	0.000516069	0.00714716
TCF4	432.629	564.548	300.711	0.532658	-0.908717	0.000519786	0.00719169
VPS37D	48.0626	67.9213	28.2038	0.415242	-1.26797	0.000521142	0.00720467
PFKP	3522.51	4194.59	2850.42	0.679547	-0.557354	0.000522742	0.00722098
BEAN	33.9676	56.7885	11.1466	0.196283	-2.34899	0.000525383	0.00725163
DIP2C	319.785	394.625	244.945	0.620704	-0.688023	0.000529516	0.00729113
SLC35D1	1228.05	984.887	1471.22	1.49379	0.57898	0.000529153	0.00729113
SLC6A4	48.1378	19.0057	77.27	4.06563	2.02348	0.000528723	0.00729113
CD72	58.5149	81.1865	35.8432	0.441492	-1.17954	0.000530151	0.00729403
DNAJC12	200.005	292.01	108	0.369849	-1.43499	0.000531702	0.00730952
ACSS2	3030.88	2438.16	3623.61	1.48621	0.571633	0.00053239	0.00731314
LAPTM4B	3240.72	2425.14	4056.3	1.67261	0.742097	0.000533532	0.00732298
CCR2	41.9959	62.7633	21.2285	0.338231	-1.56392	0.000536176	0.00734564
ITFG3	2848.7	2295.31	3402.08	1.48219	0.567726	0.000536465	0.00734564
PRR16	43.7031	63.1122	24.294	0.384934	-1.37732	0.000536385	0.00734564
WDR35	217.775	161.483	274.067	1.69718	0.763142	0.000538267	0.00736446
TCP11L2	101.729	133.762	69.6959	0.521043	-0.940526	0.000540817	0.00739346
LEFTY1	2967.18	1627.48	4306.87	2.64635	1.404	0.000547383	0.00747728
INPP5D	1188.24	954.084	1422.4	1.49086	0.576144	0.000547972	0.00747939
EGLN3	1356.2	1709.6	1002.79	0.586565	-0.769637	0.000549148	0.00748949
FAM176B	184.351	233.845	134.858	0.576699	-0.79411	0.000550059	0.00749597
TMOD2	155.493	200.33	110.656	0.55237	-0.856292	0.000557278	0.00758834
RUNX3	274.353	352.174	196.532	0.558055	-0.841522	0.000558606	0.0075944
SHROOM2	228.304	167.754	288.854	1.72189	0.783993	0.000558229	0.0075944
CD74	31144.1	40701.6	21586.6	0.530362	-0.91495	0.000559915	0.00760017
MATK	43.6855	62.1203	25.2507	0.40648	-1.29874	0.000559869	0.00760017
FERMT2	370.188	520.267	220.108	0.423067	-1.24104	0.000567859	0.00770192
SPOCK2	478.341	660.768	295.914	0.447834	-1.15896	0.000568863	0.00770946
AP1S2	206.49	270.318	142.661	0.527755	-0.92206	0.000573821	0.00777053
LPHN2	176.991	248.002	105.98	0.427337	-1.22655	0.000576313	0.00778589
SLC9A2	521.083	386.853	655.313	1.69396	0.760401	0.000575563	0.00778589
TWIST1	51.893	73.0462	30.7399	0.420828	-1.2487	0.000575913	0.00778589
EEPD1	692.795	545.74	839.85	1.53892	0.621918	0.000582495	0.00786323
ACAP1	137.879	187.836	87.9212	0.468073	-1.09519	0.0005834	0.00786927
MUC12	1917.84	832.129	3003.54	3.60947	1.85179	0.00059407	0.00800064
PTK6	1247.15	969.468	1524.82	1.57284	0.653376	0.000593945	0.00800064
GZMK	50.1052	76.1947	24.0157	0.315188	-1.66571	0.000595165	0.00800911
LOC100130776	263.145	326.508	199.782	0.611876	-0.708689	0.000596067	0.00801498
AXL	587.095	873.477	300.712	0.34427	-1.53839	0.000597457	0.00802739
DOCK8	405.678	545.927	265.43	0.4862	-1.04038	0.000599204	0.00804459
LRRK2	54.7802	84.9973	24.5631	0.288987	-1.79092	0.000601179	0.0080648
LY96	43.0084	62.0462	23.9706	0.386334	-1.37208	0.000602006	0.0080696
PLEKHF1	139.066	178.805	99.3271	0.555505	-0.848128	0.000603741	0.00808656
DLX6	14.8165	5.06734	24.5658	4.84786	2.27735	0.00060483	0.00809483
C7orf50	1326.31	1063.99	1588.63	1.49308	0.578296	0.000605843	0.00809579
PTGIR	35.3893	52.0805	18.6982	0.359025	-1.47784	0.000605766	0.00809579
AHNAK	11432	13933.8	8930.28	0.640908	-0.641811	0.000607074	0.00810594
HSD17B10	2233.81	1786.24	2681.37	1.50112	0.586044	0.00060765	0.00810734
RPL22L1	1692.44	2157.4	1227.47	0.568956	-0.813611	0.000609481	0.00812546
CEP250	929.914	743.799	1116.03	1.50044	0.585388	0.000612503	0.00815311
TSPYL5	63.1268	87.266	38.9877	0.446768	-1.1624	0.000612168	0.00815311
TRPV4	45.1926	64.4268	25.9584	0.402912	-1.31146	0.000613115	0.00815495
ARHGEF15	115.826	155.352	76.2998	0.491142	-1.02579	0.000615756	0.00818375
MFAP3L	111.633	77.5629	145.702	1.87851	0.909586	0.000617275	0.0081976
ANKRD56	233.835	174.672	292.998	1.67741	0.746239	0.000620755	0.00823426
TLN1	6428.78	7592.07	5265.5	0.693553	-0.527921	0.000620993	0.00823426
BCL2L14	517.091	404.814	629.369	1.55471	0.636646	0.000622056	0.00824201
DGAT2	737.718	584.038	891.398	1.52627	0.610007	0.000624589	0.00826919
GALNT14	11.3073	19.4162	3.19837	0.164727	-2.60185	0.00062555	0.0082725
KCTD15	323.822	398.17	249.474	0.626552	-0.674493	0.000625954	0.0082725
TRPM4	2432.94	1871.94	2993.94	1.59938	0.677511	0.000626282	0.0082725
FGF9	20.9506	34.0762	7.82494	0.229631	-2.12261	0.000627253	0.00827897
MGC45800	18.4149	29.4391	7.39063	0.251048	-1.99397	0.000630433	0.00831456
FBLN2	841.195	1222.51	459.879	0.376175	-1.41052	0.00063145	0.00832159
CSRP2BP	774.548	617.655	931.44	1.50803	0.592662	0.000632822	0.00833329
IER5	876.133	1050.54	701.726	0.667967	-0.582152	0.000633697	0.00833843
ATP1A1	30271.5	24918.3	35624.6	1.42966	0.515668	0.00063706	0.00836348
MAVS	2560.66	2085.58	3035.74	1.45559	0.541603	0.000636973	0.00836348
NOTCH2	1886.55	2346.7	1426.4	0.607833	-0.718252	0.000637027	0.00836348
MYO15B	2444.51	1716.6	3172.42	1.84809	0.886033	0.000639208	0.00838527
FAM26F	105.872	146.263	65.4805	0.44769	-1.15943	0.000641917	0.00841439
GAD1	95.4701	126.722	64.2182	0.506764	-0.980614	0.000645048	0.008449
BAX	1471.34	1182.53	1760.15	1.48846	0.573822	0.000647811	0.00847873
FES	147.072	189.027	105.118	0.556098	-0.84659	0.000648508	0.0084814
P4HA3	47.2829	70.9667	23.5991	0.332538	-1.58841	0.000650702	0.00850363
STX3	1763.4	1432.01	2094.8	1.46284	0.548772	0.000652329	0.00851842
TUSC3	87.909	128.782	47.036	0.365238	-1.45309	0.00065462	0.00854185
CYP1B1	164.297	288.451	40.1422	0.139165	-2.84514	0.000656818	0.00856403
CCDC69	375.833	515.231	236.435	0.458891	-1.12378	0.000659488	0.00859232
SH2D3C	177.035	226.695	127.374	0.561875	-0.831679	0.00066153	0.0086124
TYSND1	711.317	561.889	860.745	1.53188	0.615302	0.000663516	0.00863172
CD248	803.484	1065.86	541.109	0.507674	-0.978026	0.000668055	0.00868421
PKLR	61.9274	14.9099	108.945	7.30688	2.86926	0.000668589	0.00868459
ACSL1	1120.55	1363.69	877.413	0.64341	-0.636189	0.000669564	0.00869069
APCDD1	952.963	518.667	1387.26	2.67466	1.41936	0.000673756	0.0087385
FAM127C	101.204	134.088	68.3189	0.509506	-0.972829	0.000677875	0.0087853
CPNE1	4052.56	3027.86	5077.25	1.67684	0.745747	0.000679054	0.00879054
LPIN3	649.57	498.99	800.149	1.60354	0.681257	0.000679302	0.00879054
HSPA4L	223.343	280.747	165.94	0.591067	-0.758607	0.000680527	0.00879977
MEGF6	584.769	753.855	415.683	0.55141	-0.858803	0.000686105	0.00886524
GUCY1A3	350.697	488.488	212.905	0.435846	-1.19811	0.000688125	0.00887799
RPS21	16206.1	11460.5	20951.7	1.82817	0.8704	0.000687825	0.00887799
E2F5	289.302	222.214	356.39	1.60382	0.681511	0.000696565	0.00898015
ABP1	4614.07	3244.3	5983.84	1.84442	0.883164	0.00070317	0.00905852
PDZD3	152.35	91.5405	213.16	2.32858	1.21945	0.000711653	0.00916093
DECR2	728.421	541.679	915.163	1.68949	0.75659	0.000712542	0.00916552
PLCB2	245.465	306.954	183.976	0.599358	-0.738509	0.000720507	0.00926105
ADAMTS1	437.613	620.904	254.323	0.409601	-1.28771	0.000721214	0.00926321
IRF1	2806.8	3488.02	2125.57	0.609393	-0.714556	0.000723079	0.00928023
PTMS	4531.96	5340.55	3723.36	0.697185	-0.520386	0.000726221	0.0093136
SNAI2	141.343	206.198	76.4879	0.370944	-1.43073	0.000731016	0.00936811
PIP4K2A	487.375	591.237	383.513	0.648663	-0.624459	0.000739217	0.00946616
ID1	2908.59	1868.79	3948.39	2.11281	1.07916	0.000744963	0.00953264
C5orf46	10.8892	18.8086	2.96976	0.157893	-2.66298	0.000746317	0.00954287
MDFIC	246.953	318.804	175.102	0.549244	-0.86448	0.000751149	0.00959752
ASB9	163.473	119.312	207.635	1.74027	0.799313	0.000751965	0.00960082
MAPRE2	942.125	1126.63	757.617	0.67246	-0.572479	0.00075342	0.00961226
NPEPL1	879.251	699.91	1058.59	1.51247	0.596904	0.000754581	0.00961993
HECW2	88.8956	123.312	54.4794	0.441802	-1.17853	0.000760583	0.00968926
LOC400759	25.6853	39.2462	12.1243	0.30893	-1.69465	0.000764193	0.00972805
NECAB3	503.762	394.202	613.323	1.55586	0.637711	0.000766869	0.0097549
RASGRP3	130.108	168.266	91.9506	0.546462	-0.871808	0.000767813	0.00975968
PRICKLE1	58.8016	87.1609	30.4422	0.349265	-1.51761	0.000769296	0.00977132
UAP1L1	439.356	540.029	338.683	0.627156	-0.673103	0.000769952	0.00977242
RNF128	1649.56	1350.22	1948.91	1.44341	0.529479	0.000778169	0.00986943
KLHL3	115.023	80.3228	149.724	1.86403	0.898421	0.000780619	0.0098932
RARRES2	737.991	924.273	551.709	0.596911	-0.744412	0.000793138	0.0100445
COL1A1	53481.6	80422.1	26541.2	0.330023	-1.59936	0.000794483	0.0100541
TMPRSS13	193.411	124.59	262.233	2.10477	1.07366	0.000800229	0.0101194
PPFIA3	466.298	362.397	570.198	1.57341	0.653894	0.000802528	0.010141
RNF114	2865.39	2345.56	3385.22	1.44324	0.529314	0.000804616	0.0101599
CD2	217.859	284.854	150.864	0.529618	-0.916976	0.000805224	0.0101601
ATP7B	672.831	504.409	841.254	1.6678	0.737948	0.000807361	0.0101722
FZD4	335.117	432.215	238.019	0.550696	-0.860672	0.000806917	0.0101722
AOC3	548.674	856.383	240.965	0.281375	-1.82943	0.000814373	0.0102455
KLHDC8B	158.998	201.854	116.143	0.575382	-0.797408	0.000813887	0.0102455
SPATA2	818.796	652.905	984.687	1.50816	0.592792	0.000815613	0.0102536
TWSG1	770.202	927.515	612.89	0.660787	-0.597743	0.000819016	0.0102889
A2M	4892.37	6287.07	3497.66	0.556325	-0.846001	0.000821808	0.0103114
CA5B	131.337	169.439	93.2351	0.550258	-0.86182	0.000822311	0.0103114
JAM2	49.2346	75.1256	23.3436	0.310728	-1.68628	0.000822612	0.0103114
CRISPLD2	831.75	1192.16	471.336	0.395361	-1.33876	0.000824579	0.0103286
MPDZ	97.1124	140.916	53.3085	0.378299	-1.4024	0.000825988	0.0103387
CFL2	224.517	314.04	134.994	0.429861	-1.21806	0.000828779	0.0103585
COX7B	3011.62	2393.6	3629.64	1.51639	0.600644	0.000828349	0.0103585
RNF44	1884.78	1532.11	2237.45	1.46037	0.546337	0.00082979	0.0103636
ETV4	2276.82	1841.51	2712.12	1.47277	0.558531	0.000833301	0.0103999
LTBP3	1214.09	1625.37	802.82	0.493932	-1.01762	0.000837789	0.0104484
ANKH	2455.16	2013.15	2897.18	1.43912	0.525192	0.000839781	0.0104624
ILVBL	2406.85	1846.82	2966.88	1.60648	0.683901	0.000840737	0.0104624
TLE2	897.704	546.477	1248.93	2.28542	1.19246	0.000840412	0.0104624
LOC202781	249.85	189.969	309.732	1.63044	0.70526	0.000841676	0.0104633
LOC647979	8259.01	6827.67	9690.35	1.41928	0.505154	0.000842031	0.0104633
C20orf103	27.3454	41.0806	13.6102	0.331305	-1.59377	0.000847245	0.0105205
COL6A2	8571.79	11879.4	5264.22	0.44314	-1.17416	0.000851894	0.0105516
EPDR1	568.866	429.379	708.353	1.64972	0.722218	0.000851181	0.0105516
NDN	157.695	202.591	112.799	0.556782	-0.844817	0.000850498	0.0105516
TCEAL3	122.739	158.738	86.741	0.546442	-0.871859	0.000852203	0.0105516
VEGFC	67.7584	103.779	31.7376	0.305819	-1.70925	0.00085317	0.010556
PALM	123.822	183.111	64.533	0.352425	-1.50461	0.00085665	0.0105914
PDGFC	202.098	261.229	142.967	0.547285	-0.869635	0.000858842	0.0106109
TNXB	297.018	436.885	157.151	0.359709	-1.4751	0.000862971	0.0106543
ACOX1	1921.84	1568.92	2274.76	1.44989	0.535939	0.000868724	0.0107057
BDH2	347.553	270.868	424.237	1.56621	0.647279	0.000869002	0.0107057
LGALS9C	259.087	166.903	351.271	2.10464	1.07357	0.000868589	0.0107057
PPP4R1	1203.34	1427.26	979.413	0.686217	-0.543264	0.000871291	0.0107185
TNFRSF4	68.4565	92.4422	44.4709	0.481067	-1.05569	0.000871267	0.0107185
LZTS1	116.386	161.08	71.6925	0.445073	-1.16788	0.000874228	0.0107469
RAC3	136.791	173.807	99.7749	0.574055	-0.800739	0.000876948	0.0107727
PRKCB	121.386	170.167	72.6055	0.426671	-1.2288	0.000880893	0.0108134
ARSD	2143.65	1754.66	2532.64	1.44338	0.529454	0.000881566	0.010814
ANKS4B	907.289	731.046	1083.53	1.48217	0.567707	0.000883868	0.0108345
MMP2	5926.2	8858.94	2993.47	0.337904	-1.56532	0.000884794	0.0108381
GAS1	156.521	262.527	50.5154	0.19242	-2.37767	0.000893239	0.0109246
HMOX1	624.37	780.536	468.204	0.599849	-0.737329	0.0008944	0.0109246
LGMN	3088.45	3631.12	2545.77	0.701097	-0.512313	0.000894217	0.0109246
NADSYN1	1623.24	1316.31	1930.17	1.46635	0.552231	0.000894256	0.0109246
MORC4	940.668	1127.55	753.782	0.66851	-0.580978	0.000895347	0.0109284
CACNA2D1	17.2735	27.8526	6.69447	0.240354	-2.05677	0.00090618	0.0110518
GIMAP7	109.94	148.841	71.0388	0.477281	-1.06709	0.000906739	0.0110518
BCHE	15.8818	27.3776	4.38605	0.160205	-2.642	0.000909394	0.0110685
FLJ39653	98.3495	66.1305	130.569	1.97441	0.981419	0.000908789	0.0110685
TPST1	121.324	157.707	84.9421	0.538608	-0.892692	0.000910512	0.0110742
BTBD11	71.9237	107.954	35.8936	0.332491	-1.58861	0.00091328	0.0110922
EVI2B	234.985	304.422	165.549	0.543814	-0.878815	0.000912807	0.0110922
SYN3	42.585	6.75689	78.4132	11.6049	3.53666	0.000919153	0.0111557
TOX3	910.122	734.24	1086.01	1.47909	0.564708	0.000921518	0.0111765
EPN1	4463.23	3551	5375.47	1.51379	0.598167	0.000924729	0.0112029
LOC84740	623.255	981.736	264.773	0.269699	-1.89058	0.000924999	0.0112029
CDON	103.658	135.832	71.4838	0.526267	-0.926133	0.000926245	0.0112101
ITGB1	9976.82	11724.1	8229.55	0.701936	-0.510589	0.000929826	0.0112455
ALOXE3	10.4275	17.9641	2.89096	0.16093	-2.6355	0.000933224	0.0112682
C2CD4A	710.037	952.173	467.9	0.491402	-1.02502	0.000933637	0.0112682
WDR54	255.77	331.988	179.553	0.540842	-0.886722	0.000933668	0.0112682
DEGS1	834.003	998.297	669.709	0.670851	-0.575936	0.000936546	0.011295
CLDN3	8679.73	5446.28	11913.2	2.1874	1.12922	0.00093831	0.0113084
OFD1	649.907	521.645	778.169	1.49176	0.577014	0.00094003	0.0113212
ABLIM2	415.911	321.896	509.926	1.58413	0.663695	0.000941427	0.0113301
ELL2	586.722	705.823	467.62	0.662518	-0.593968	0.000943552	0.0113477
ASPH	5782.54	7072.82	4492.27	0.635145	-0.654841	0.00094707	0.011382
CPXM2	191.266	304.793	77.7393	0.255056	-1.97111	0.000949519	0.0114035
ADAMTS5	98.3517	138.082	58.6211	0.424537	-1.23604	0.000953455	0.0114428
NDUFA4	3185.23	2618.84	3751.63	1.43256	0.518592	0.000954608	0.0114486
PARP9	1426.24	1692.1	1160.38	0.685762	-0.544221	0.000959183	0.0114955
BIRC3	725.737	939.799	511.676	0.544452	-0.877122	0.000963955	0.0115446
MEFV	19.8549	31.3214	8.38837	0.267816	-1.90068	0.000967241	0.0115759
COMMD7	1259.61	1024.75	1494.47	1.45838	0.544364	0.000968894	0.0115848
DNALI1	85.9916	119.463	52.5203	0.439637	-1.18562	0.000969333	0.0115848
RAMP3	199.372	248.872	149.873	0.602208	-0.731665	0.000970009	0.0115849
ZEB1	267.712	360.231	175.193	0.486334	-1.03998	0.000974403	0.0116293
IL1R1	597.212	845.719	348.704	0.412316	-1.27818	0.000977065	0.011653
AMOTL1	288.659	415.918	161.399	0.388055	-1.36567	0.000980622	0.0116873
CCDC80	877.666	1450.82	304.514	0.209891	-2.25228	0.000984301	0.0117209
CELF5	28.661	14.2692	43.0528	3.01718	1.5932	0.00098554	0.0117209
DENND5A	509.224	649.654	368.793	0.567676	-0.81686	0.000985055	0.0117209
TMEM163	33.2771	48.555	17.9991	0.370696	-1.43169	0.000986167	0.0117209
PPM1H	888.785	723.387	1054.18	1.45729	0.543286	0.000987592	0.0117297
SLFN5	304.781	384.062	225.501	0.587149	-0.768203	0.00098997	0.0117498
C11orf9	1174.81	1457.78	891.827	0.611769	-0.708941	0.000993897	0.0117883
NCALD	279.767	345.152	214.382	0.621123	-0.68705	0.000994895	0.011792
PEG10	174.275	322.992	25.5585	0.0791303	-3.65963	0.000996703	0.0118053
ADAM28	134.894	184.236	85.5514	0.464357	-1.10669	0.000998734	0.0118212
COL5A2	3348.25	4883.85	1812.66	0.371154	-1.42991	0.00100255	0.0118582
PRMT3	470.311	373.759	566.863	1.51666	0.600894	0.00100389	0.011866
CYP4F11	210.759	158.445	263.072	1.66033	0.731474	0.00100473	0.0118677
DPYSL3	1504.59	2080.79	928.383	0.446169	-1.16434	0.00101806	0.012002
GPR35	2147.43	1578.18	2716.67	1.72139	0.783573	0.00101687	0.012002
TRIM24	773.956	624.787	923.125	1.4775	0.563161	0.00101819	0.012002
AMIGO2	446.05	553.048	339.051	0.613059	-0.705902	0.001019	0.0120032
ANXA2P2	8731.77	10243.5	7220.06	0.704844	-0.504624	0.00102186	0.0120287
SRI	3305.65	2649.77	3961.54	1.49505	0.580197	0.00103718	0.0122007
MMRN2	271.193	358.709	183.678	0.512052	-0.965637	0.00103819	0.0122042
NRARP	1727.96	1408.08	2047.85	1.45436	0.540382	0.00104033	0.012221
LOC441869	29.5552	43.6297	15.4807	0.35482	-1.49484	0.00104115	0.0122223
XIRP1	16.2585	26.302	6.21506	0.236296	-2.08133	0.00104452	0.0122535
GLIPR2	409.634	497.733	321.536	0.646	-0.630394	0.00104789	0.0122846
SOBP	95.9019	126.147	65.6566	0.520476	-0.942095	0.00105135	0.0123169
ADAMTS10	51.4421	71.7596	31.1245	0.433733	-1.20512	0.00105906	0.0123879
CEL	883.094	121.076	1645.11	13.5874	3.7642	0.00105974	0.0123879
CLCN5	446.728	352.918	540.539	1.53163	0.615067	0.0010603	0.0123879
MEIS1	110.077	151.238	68.9162	0.45568	-1.13391	0.0010593	0.0123879
AMT	180.942	118.034	243.851	2.06594	1.0468	0.00106394	0.0124191
SLC6A6	2106.59	1583.04	2630.14	1.66145	0.732445	0.00106513	0.0124191
TMEM47	213.815	282.946	144.683	0.511346	-0.967629	0.00106476	0.0124191
RPS6KA3	2272.08	1873.6	2670.56	1.42536	0.511327	0.0010717	0.0124872
CD34	510.119	652.34	367.898	0.563966	-0.826321	0.00107262	0.0124895
APC2	37.7769	53.8898	21.6639	0.402004	-1.31472	0.00107923	0.0125385
CA8	283.355	424.724	141.986	0.334302	-1.58078	0.00107863	0.0125385
COL1A2	31548.3	45471.6	17625	0.387606	-1.36734	0.00107789	0.0125385
TFPI	384.909	561.781	208.038	0.370318	-1.43316	0.00107975	0.0125385
HSD17B14	48.709	68.0718	29.3463	0.431108	-1.21388	0.00108349	0.0125735
GPR133	52.3251	75.7606	28.8896	0.381327	-1.3909	0.00109622	0.0127126
NEXN	166.784	251.423	82.1448	0.32672	-1.61388	0.00109781	0.0127201
TOX2	76.8779	102.382	51.3739	0.501787	-0.994853	0.00109834	0.0127201
TRIB3	1881.97	1413.18	2350.75	1.66345	0.734175	0.00110105	0.0127428
ASPN	231.048	331.194	130.902	0.395243	-1.33919	0.00110647	0.0127969
ZNF469	196.67	294.779	98.5613	0.334357	-1.58054	0.00110804	0.0128065
HHIPL1	39.6649	56.8292	22.5006	0.395933	-1.33667	0.00111332	0.0128589
GGTA1	44.1746	63.1943	25.1549	0.398057	-1.32895	0.00111887	0.0129143
PI15	58.1997	92.9276	23.4719	0.252583	-1.98517	0.00112265	0.0129492
ADAM12	556.864	932.341	181.388	0.194551	-2.36178	0.00112503	0.012968
FBN1	1999.78	3064.27	935.293	0.305226	-1.71205	0.00112903	0.0130054
PEAR1	92.1915	121.404	62.9791	0.518757	-0.946868	0.00113123	0.0130221
NDUFA3	991.042	792.969	1189.12	1.49957	0.584553	0.00113513	0.0130495
ST6GAL1	2389.66	1834.98	2944.34	1.60456	0.682179	0.00113444	0.0130495
RBM3	5315.5	4403.23	6227.77	1.41436	0.500153	0.00113829	0.013077
MYH10	473.142	657.832	288.452	0.438489	-1.18939	0.00113951	0.0130823
HRSP12	427.19	337.755	516.625	1.52959	0.613143	0.00114319	0.0131158
IDH3B	2077.91	1660.53	2495.3	1.50272	0.587572	0.00114675	0.0131479
GPX8	369.022	484.395	253.649	0.523641	-0.93335	0.00114905	0.0131654
CMAS	1510.09	1233.16	1787.03	1.44915	0.535209	0.00115661	0.0132345
MYC	4992.71	4139.1	5846.32	1.41246	0.498211	0.00115584	0.0132345
THBD	290.926	373.657	208.196	0.557184	-0.843774	0.00115895	0.0132524
ECM2	63.3685	92.2365	34.5005	0.374044	-1.41872	0.00116142	0.0132631
FYB	225.843	311.184	140.502	0.451509	-1.14717	0.0011612	0.0132631
LOC388789	697.282	560.533	834.032	1.48793	0.573304	0.00116442	0.0132884
CD3E	240.985	313.024	168.945	0.53972	-0.889716	0.00116537	0.0132905
JAKMIP2	13.6882	23.0576	4.31884	0.187307	-2.41653	0.00117071	0.0133426
CD180	61.2409	83.5424	38.9393	0.466102	-1.10128	0.00117397	0.0133709
PLCE1	461.733	364.318	559.148	1.53478	0.618032	0.00117565	0.013381
MCC	113.841	161.085	66.5966	0.413425	-1.2743	0.00118203	0.0134448
EGFLAM	63.3315	86.2461	40.4168	0.468622	-1.0935	0.00118387	0.0134568
LMO4	969.871	1214.65	725.095	0.596959	-0.744296	0.00118954	0.0135124
ADH6	190.866	129.129	252.603	1.9562	0.968055	0.00119426	0.0135391
FLJ33630	495.296	397.072	593.52	1.49474	0.579896	0.00119386	0.0135391
TBL1X	691.11	826.038	556.181	0.673311	-0.570654	0.00119323	0.0135391
COL8A1	320.14	505.826	134.454	0.26581	-1.91153	0.0011952	0.0135409
SHE	58.4711	82.3983	34.5439	0.419231	-1.25418	0.00119648	0.0135465
LMCD1	405.117	507.324	302.909	0.597072	-0.744022	0.00120184	0.0135982
ANK2	81.815	125.151	38.4786	0.307457	-1.70154	0.0012171	0.0137618
NUDT14	703.247	560.436	846.058	1.50964	0.594207	0.00121936	0.0137783
GIPC2	562.328	452.651	672.004	1.4846	0.57007	0.00122225	0.0138019
C1orf103	354.08	279.17	428.99	1.53666	0.619801	0.00122736	0.0138414
GNA15	286.111	357.341	214.881	0.601332	-0.733766	0.00122663	0.0138414
SLC22A18AS	143.375	99.8713	186.879	1.8712	0.903962	0.00123088	0.013872
CILP	97.6724	159.766	35.5792	0.222696	-2.16685	0.00123493	0.0139086
C1orf183	57.2492	79.0832	35.4151	0.447821	-1.15901	0.001236	0.0139114
DCTPP1	2093.67	1718.9	2468.44	1.43606	0.522112	0.00124166	0.0139478
FAM131C	21.9909	33.761	10.2207	0.302738	-1.72386	0.00124134	0.0139478
MAP1LC3A	411.482	321.094	501.87	1.563	0.644318	0.00124015	0.0139478
IL20RA	545.165	435.745	654.586	1.50222	0.587099	0.00124834	0.0140137
SLC26A2	1584.34	797.81	2370.87	2.97172	1.5713	0.00124921	0.0140143
ZNF480	329.948	259.645	400.252	1.54154	0.62437	0.00125127	0.0140282
BOC	175.284	258.707	91.8609	0.355077	-1.49379	0.00125284	0.014034
FCAR	10.8896	18.6023	3.17695	0.170783	-2.54976	0.00125447	0.014034
KIAA1274	872.266	646.199	1098.33	1.69968	0.765264	0.00125371	0.014034
MYBL2	2051.53	1641.16	2461.9	1.5001	0.585062	0.00125504	0.014034
GPR4	109.063	141.368	76.7587	0.542973	-0.881049	0.00125892	0.0140681
FCGRT	3917.38	2965.72	4869.04	1.64177	0.715255	0.00126191	0.0140741
MGP	944.455	1417.71	471.197	0.332365	-1.58916	0.00126066	0.0140741
PRR5L	785.089	629.208	940.97	1.49548	0.580611	0.00126114	0.0140741
AHR	1876.45	2211.86	1541.04	0.696715	-0.52136	0.00126923	0.0141282
FAM189A1	73.2735	39.0728	107.474	2.75062	1.45976	0.00126777	0.0141282
ISM1	37.2628	57.9565	16.5692	0.285891	-1.80646	0.00126889	0.0141282
RARRES3	992.098	1360.86	623.336	0.458046	-1.12644	0.00127621	0.0141968
ZC4H2	154.044	113.67	194.418	1.71038	0.774316	0.00127885	0.014217
ITGA4	250.288	320.042	180.534	0.564093	-0.825994	0.00128035	0.0142244
CYCS	5294.57	4412.07	6177.08	1.40004	0.485468	0.00128434	0.0142595
LIPA	1612.2	1905.45	1318.96	0.692205	-0.530728	0.00128576	0.0142662
NUDT12	280.001	217.574	342.427	1.57384	0.654292	0.00128728	0.0142738
HADH	2276.25	1878.65	2673.84	1.42328	0.509216	0.00129592	0.0143493
IKZF1	194.004	262.539	125.469	0.477907	-1.0652	0.00129548	0.0143493
TSPAN18	209.902	297.363	122.442	0.41176	-1.28013	0.0012966	0.0143493
MBOAT2	567.428	678.8	456.056	0.671856	-0.573776	0.00131017	0.0144903
MFRP	462.293	570.933	353.653	0.61943	-0.690986	0.00133262	0.0147247
SFXN5	296.402	228.033	364.77	1.59963	0.677741	0.00133308	0.0147247
H2AFY2	432.33	334.778	529.882	1.58278	0.662465	0.00133892	0.0147797
SLMO2	3348.1	2780.82	3915.38	1.408	0.493645	0.00134189	0.0148029
LMAN1	2667.62	3214.41	2120.83	0.659791	-0.59992	0.00134496	0.0148273
PHYHIP	29.7792	47.6039	11.9544	0.251123	-1.99354	0.00135003	0.0148737
C11orf1	359.449	283.465	435.432	1.53611	0.619278	0.00135255	0.0148839
SMARCA1	189.788	261.853	117.723	0.449575	-1.15336	0.00135314	0.0148839
XBP1	7084.03	8340.29	5827.76	0.698747	-0.517157	0.00135355	0.0148839
ABCA1	469.372	612.963	325.781	0.531486	-0.911897	0.00135891	0.0149333
LIMS1	346.131	421.829	270.432	0.641095	-0.64139	0.00136289	0.0149674
ZNF238	942.214	768.988	1115.44	1.45053	0.536582	0.00136932	0.0150284
C1orf161	28.7084	14.8209	42.5959	2.87404	1.52308	0.00137265	0.0150554
GCHFR	527.327	630.699	423.955	0.672198	-0.573042	0.00137476	0.0150689
CREB3L1	3581.08	4519.62	2642.54	0.584681	-0.774278	0.00137945	0.0151107
NSDHL	913.528	735.93	1091.13	1.48265	0.568177	0.00138548	0.0151626
PDE4DIP	1068.52	1271.39	865.641	0.680862	-0.554566	0.00138684	0.0151626
PPP1R16B	183.272	253.064	113.48	0.448425	-1.15706	0.00138651	0.0151626
CXorf36	149.786	206.198	93.3743	0.452837	-1.14294	0.00138809	0.0151667
CD69	79.8887	105.76	54.0177	0.510758	-0.969288	0.00139521	0.015194
CDK10	1277.14	1037.98	1516.3	1.46081	0.546772	0.00139509	0.015194
FBLN5	277.72	375.452	179.987	0.479388	-1.06074	0.00139589	0.015194
LHFPL2	988.094	1167.69	808.5	0.692394	-0.530335	0.00139436	0.015194
SNAI1	132.131	167.653	96.6096	0.576248	-0.795239	0.00139433	0.015194
STOM	1651.32	2014.99	1287.66	0.639041	-0.64602	0.00139186	0.015194
HTRA3	946.199	1238.21	654.189	0.528335	-0.920475	0.00139755	0.0152019
NPR2	146.155	188.12	104.19	0.553849	-0.852435	0.00140015	0.0152019
POSTN	3408.5	5334.75	1482.24	0.277846	-1.84764	0.00139995	0.0152019
UMODL1	21.9768	9.91711	34.0366	3.43211	1.7791	0.00139913	0.0152019
EPHX2	799.569	614.76	984.378	1.60124	0.679188	0.00140355	0.0152196
GJB2	1287.02	1590.24	983.797	0.618645	-0.692816	0.00140281	0.0152196
C20orf111	954.67	775.378	1133.96	1.46246	0.548401	0.00141539	0.0153014
CD163	624.167	1033.38	214.951	0.208007	-2.2653	0.00141574	0.0153014
MYO10	2705.17	2244.34	3165.99	1.41066	0.496368	0.00141208	0.0153014
NCF1B	46.3725	64.9919	27.7531	0.427024	-1.22761	0.00141515	0.0153014
SOX18	117.859	151.533	84.1853	0.555559	-0.847987	0.00141644	0.0153014
TNFSF12	257.38	316.617	198.142	0.625809	-0.676206	0.00141319	0.0153014
DNAJA3	1918.48	1576.25	2260.7	1.43423	0.520272	0.00142013	0.0153317
SLC35E4	421.672	316.589	526.755	1.66384	0.734519	0.00142306	0.0153537
SLC9A9	51.393	71.0008	31.7852	0.447674	-1.15948	0.00143138	0.0154338
FAM110B	29.1809	43.1779	15.1839	0.35166	-1.50775	0.00144217	0.0155404
KLC3	51.1659	75.6636	26.6682	0.352458	-1.50448	0.00144326	0.0155424
TRPM6	87.2475	51.3318	123.163	2.39936	1.26265	0.00144431	0.0155439
LGALS9B	127.641	81.6631	173.619	2.12604	1.08817	0.00144659	0.0155536
PART1	34.7397	19.3302	50.1491	2.59434	1.37537	0.00144702	0.0155536
XK	694.826	564.786	824.866	1.46049	0.546456	0.00145233	0.015601
C14orf49	31.3938	45.7984	16.9892	0.370956	-1.43068	0.00145573	0.0156277
CLEC4A	48.6717	67.922	29.4214	0.433165	-1.20701	0.00146505	0.0157179
SSTR5	48.8424	73.0548	24.6299	0.337142	-1.56857	0.00147441	0.0158085
ACOT13	781.97	633.849	930.092	1.46737	0.553234	0.00147662	0.0158224
DYSF	342.568	475.794	209.341	0.439982	-1.18448	0.0014827	0.0158579
LAMC1	3002.74	3603.42	2402.07	0.666608	-0.58509	0.00148159	0.0158579
SLC25A27	97.2141	68.1045	126.324	1.85485	0.891303	0.00148202	0.0158579
TMCO3	1504.7	1771.46	1237.93	0.69882	-0.517008	0.0014886	0.0159111
ZNF697	197.689	246.769	148.61	0.602223	-0.73163	0.00148954	0.0159112
ITPKA	298.476	361.112	235.841	0.653096	-0.614633	0.00149882	0.0160004
B3GNT3	2936.64	2413.64	3459.65	1.43338	0.519418	0.00150048	0.0160083
FLNA	14169.3	19277	9061.5	0.470068	-1.08906	0.00150183	0.0160127
GJA1	562.102	797.48	326.724	0.409696	-1.28738	0.00150384	0.0160242
GPX3	746.722	1175.67	317.77	0.270288	-1.88743	0.00150762	0.0160545
LOC554202	21.0268	35.7051	6.34847	0.177803	-2.49165	0.00151413	0.0161139
GRIN1	55.7848	81.154	30.4157	0.37479	-1.41585	0.0015179	0.016144
COL5A1	4895.74	7040.11	2751.37	0.390813	-1.35545	0.00152414	0.0161903
SLC5A1	2093.4	1703.42	2483.37	1.45787	0.543864	0.00152366	0.0161903
SFMBT2	25.6776	38.3834	12.9718	0.337954	-1.5651	0.0015282	0.0162235
TLCD1	304.452	235.572	373.331	1.58479	0.664287	0.00153193	0.0162531
SPDEF	816.072	1090.61	541.536	0.496545	-1.01	0.00153335	0.016258
CLDN4	18862.8	14661.1	23064.6	1.57318	0.653688	0.00154092	0.0163282
SCN9A	25.1882	37.8924	12.4841	0.329461	-1.60182	0.00154601	0.0163721
DDX58	421.827	508.313	335.341	0.659714	-0.600088	0.00155007	0.016405
SLC39A11	1067.72	873.543	1261.91	1.44458	0.530654	0.00155146	0.0164096
DPT	130.801	196.18	65.4222	0.333481	-1.58432	0.00155596	0.0164471
NOTCH3	1589.08	2057.25	1120.9	0.544854	-0.876059	0.00155986	0.0164782
SLC12A2	11242.9	9466.57	13019.1	1.37528	0.459721	0.00156366	0.0165081
VWF	2133.63	2779.65	1487.61	0.535178	-0.901909	0.00156526	0.016515
PRAM1	27.1966	40.4529	13.9403	0.344606	-1.53698	0.00156651	0.016518
C6orf154	32.1867	46.566	17.8075	0.382414	-1.38679	0.00156989	0.0165435
ATP8B3	21.804	33.3029	10.3051	0.309436	-1.69229	0.00157271	0.0165631
MFNG	209.742	302.681	116.803	0.385895	-1.37372	0.00158222	0.0166326
ROMO1	1759.41	1231.91	2286.9	1.85639	0.892501	0.00158177	0.0166326
SCHIP1	85.7295	112.803	58.6562	0.519988	-0.943449	0.00158127	0.0166326
MTCP1NB	260.87	201.877	319.862	1.58444	0.663972	0.00159325	0.0167383
CALU	3677.16	4482.74	2871.57	0.640584	-0.64254	0.0015955	0.0167517
MAPRE3	343.782	258.815	428.749	1.65659	0.728213	0.00159935	0.016782
SYT11	232.531	341.564	123.499	0.361568	-1.46766	0.00161058	0.0168895
TMEM149	153.659	192.333	114.985	0.597841	-0.742165	0.00161488	0.0169243
CLIC4	2147.39	2655.28	1639.5	0.61745	-0.695605	0.0016232	0.0170011
KDSR	1205.97	1425.71	986.223	0.691742	-0.531694	0.00162607	0.0170208
ZDBF2	50.3737	71.6823	29.0651	0.405471	-1.30233	0.00162785	0.0170291
PLCG2	191.424	252.725	130.123	0.51488	-0.957693	0.00163108	0.0170525
TIE1	265.652	363.98	167.324	0.459707	-1.12121	0.00163341	0.0170664
USP13	288.18	353.664	222.695	0.629679	-0.667312	0.00163541	0.017077
CD247	90.1331	116.985	63.281	0.540932	-0.886482	0.00164625	0.0171797
CCL13	58.4327	88.886	27.9794	0.314779	-1.66759	0.00165214	0.0172307
SCG2	87.7109	137.141	38.281	0.279137	-1.84096	0.00165659	0.0172562
SCN2A	17.1367	31.735	2.53839	0.0799871	-3.64409	0.00165638	0.0172562
ARFGAP3	1159.13	1361.46	956.805	0.702778	-0.508859	0.00166025	0.0172839
HIBADH	1298.74	1070.03	1527.44	1.42747	0.513461	0.00166207	0.0172924
C6orf115	1104.2	906.498	1301.89	1.43618	0.522233	0.001667	0.0173331
PDE9A	412.406	303.816	520.997	1.71485	0.77808	0.00166926	0.0173462
NRP2	590.974	901.128	280.82	0.311632	-1.68209	0.00167072	0.0173509
LRRC33	73.3176	97.3207	49.3146	0.506722	-0.980733	0.00167185	0.0173522
KREMEN2	60.354	85.4716	35.2364	0.412259	-1.27838	0.00167574	0.017382
GALNT5	776.524	944.754	608.295	0.643866	-0.635168	0.00168261	0.0174427
TMEM64	514.369	621.15	407.589	0.656185	-0.607826	0.00168876	0.0174959
PTGS1	292.248	370.161	214.335	0.579032	-0.788285	0.00169067	0.0175052
SEMA3C	1281.56	941.529	1621.59	1.72229	0.784328	0.00169173	0.0175056
DNAH14	66.2393	43.9371	88.5415	2.01519	1.01092	0.00169667	0.0175434
RGS1	547.106	675.812	418.4	0.619107	-0.691738	0.00169742	0.0175434
RASGRF2	101.186	130.732	71.6409	0.547999	-0.867755	0.00170359	0.0175966
C9orf150	615.053	497.279	732.827	1.47367	0.559417	0.00170582	0.0176055
TXNDC9	516.72	416.081	617.36	1.48375	0.569248	0.0017065	0.0176055
CLEC10A	56.556	77.1619	35.9502	0.465906	-1.10189	0.00171033	0.0176238
MCAM	1346.79	1734	959.586	0.553394	-0.853622	0.00170943	0.0176238
GJD3	119.356	162.01	76.7022	0.473441	-1.07874	0.00171195	0.01763
SLC16A3	2978.39	3492.98	2463.8	0.705357	-0.503573	0.00171909	0.0176929
GLT25D2	121.94	215.477	28.4028	0.131814	-2.92343	0.00172166	0.0177088
PRELP	280.152	461.868	98.4359	0.213126	-2.23022	0.00172894	0.0177731
EFNB1	2817.67	2319.15	3316.2	1.42992	0.515938	0.0017318	0.0177919
GPR124	679.324	890.558	468.09	0.525614	-0.927924	0.00173451	0.017809
SLAMF9	11.5692	19.3049	3.83349	0.198576	-2.33224	0.00173764	0.017823
USP18	319.758	387.517	251.998	0.650288	-0.620849	0.00173795	0.017823
STX19	132.704	96.8839	168.524	1.73944	0.798625	0.00174025	0.017836
SHFM1	2043.35	1685.18	2401.52	1.42508	0.511045	0.00174529	0.017877
ECHDC2	510.246	407.772	612.72	1.50261	0.587468	0.00175066	0.0179213
NIT2	834.178	681.461	986.895	1.44821	0.534266	0.00175399	0.0179447
RASGRP4	23.85	35.9939	11.7062	0.325227	-1.62048	0.00175638	0.0179586
ZNF69	170.337	128.087	212.587	1.65971	0.730929	0.0017599	0.0179839
AQP3	1191.88	1796.91	586.844	0.326586	-1.61447	0.0017681	0.0180568
TRO	51.6833	73.1937	30.173	0.412235	-1.27846	0.00177817	0.0181489
C19orf59	33.9634	51.145	16.7818	0.328122	-1.6077	0.00178278	0.0181789
MMP3	1038.58	1632.37	444.797	0.272485	-1.87575	0.00178322	0.0181789
DNAJC15	1433.23	1187.58	1678.87	1.41369	0.499469	0.00178798	0.0182167
RCSD1	166.317	218.716	113.918	0.520849	-0.941062	0.00179198	0.0182423
ZFHX4	40.1258	62.3054	17.9461	0.288035	-1.79568	0.00179262	0.0182423
RPS6KL1	169.595	126.529	212.662	1.68073	0.749088	0.00180255	0.0183325
CTSD	19894.2	23037.5	16750.8	0.727109	-0.459756	0.00180738	0.0183708
CES8	50.0219	30.6326	69.4111	2.26592	1.1801	0.00181258	0.0184128
GUCY2C	1729.86	1391.84	2067.87	1.48571	0.571149	0.00181466	0.018423
IER5L	488.481	597.798	379.164	0.634269	-0.656834	0.00181814	0.0184258
LMF2	1477.5	1722.38	1232.61	0.715643	-0.482688	0.00181815	0.0184258
ZDHHC23	378.557	302.177	454.938	1.50553	0.590274	0.00181755	0.0184258
ADH4	18.2238	7.2735	29.1741	4.01102	2.00397	0.00182053	0.0184391
FLVCR2	151.728	188.902	114.553	0.606414	-0.721625	0.00182501	0.0184736
GADD45B	448.836	539.981	357.691	0.662414	-0.594194	0.00182761	0.0184889
SAMD9L	501.988	648.992	354.985	0.54698	-0.870441	0.00182994	0.0185016
BLVRA	406.754	488.639	324.87	0.664846	-0.588907	0.00183764	0.0185686
NAB2	319.824	385.741	253.907	0.658233	-0.603329	0.00184327	0.0186145
S1PR3	259.311	354.942	163.681	0.461148	-1.1167	0.00184646	0.0186359
CNTNAP1	196.635	296.13	97.14	0.328032	-1.60809	0.00185055	0.0186661
CDC42EP1	3451.56	4004.2	2898.91	0.723968	-0.466003	0.00185554	0.0187033
PAAF1	426.462	340.228	512.696	1.50692	0.591601	0.00185641	0.0187033
ACSM3	442.179	265.124	619.234	2.33564	1.22382	0.00185808	0.0187091
ZBTB47	255.169	312.33	198.007	0.633966	-0.657523	0.00186088	0.0187264
EPOR	88.4556	124.141	52.7702	0.425082	-1.23419	0.00186811	0.0187882
ZP3	436.401	291.51	581.292	1.99408	0.99572	0.0018875	0.0189721
ERG	118.996	156.84	81.1529	0.517426	-0.950577	0.00190083	0.0190949
CYGB	322.448	389.898	254.997	0.654011	-0.612613	0.00190535	0.0191291
ACVR1B	1605.87	1321.42	1890.32	1.43052	0.516543	0.00190827	0.0191472
LRFN1	24.9317	37.0722	12.7913	0.345036	-1.53518	0.00191714	0.0192139
RTN2	177.166	217.379	136.952	0.630012	-0.666549	0.00191614	0.0192139
CYYR1	111.025	142.596	79.4543	0.557201	-0.843731	0.00191838	0.019215
TOR1AIP2	354.427	430.324	278.531	0.647258	-0.627586	0.00192014	0.0192215
LOX	470.92	745.714	196.125	0.263004	-1.92685	0.00192143	0.0192233
ARHGEF35	739.697	601.206	878.188	1.46071	0.546669	0.00192334	0.0192312
DUSP18	255.496	197.292	313.701	1.59003	0.669055	0.00192866	0.0192619
LGR5	1526.48	1079.57	1973.39	1.82794	0.870216	0.00192802	0.0192619
OLFML1	87.485	114.474	60.4956	0.528464	-0.920123	0.00193362	0.0193002
TMTC1	140.972	195.702	86.2412	0.440677	-1.18221	0.00194	0.0193527
MFAP2	487.033	617.701	356.365	0.576922	-0.793552	0.00194249	0.0193664
ARHGAP27	1950.22	1600.2	2300.24	1.43747	0.52353	0.00194611	0.01938
VCAN	2057.15	2959.33	1154.97	0.39028	-1.35742	0.00194542	0.01938
TAP2	2514.34	3029.16	1999.53	0.660095	-0.599254	0.00195098	0.0194081
TIMM22	400.931	481.33	320.533	0.665931	-0.586555	0.00195119	0.0194081
HIVEP3	123.214	163.007	83.4214	0.511765	-0.966448	0.00196011	0.0194856
FAM63B	92.2908	120.057	64.5242	0.537444	-0.895813	0.00197792	0.0196512
MID2	141.118	178.174	104.062	0.584045	-0.775849	0.00198294	0.0196898
FAM171A2	21.4503	32.5569	10.3438	0.317714	-1.6542	0.00199697	0.0198176
CSF2	15.0398	24.7577	5.32181	0.214955	-2.21789	0.00200862	0.0199217
PLBD1	1981.83	1625.1	2338.56	1.43903	0.525093	0.00201042	0.0199281
CCRL2	291.935	228.48	355.389	1.55545	0.637327	0.00201179	0.0199302
BATF	120.21	156.21	84.2092	0.539076	-0.891441	0.00201789	0.0199791
PRNP	1312.03	1557.33	1066.72	0.684969	-0.54589	0.00202126	0.0199894
SERPINH1	4852.19	5776.85	3927.53	0.679874	-0.556661	0.0020206	0.0199894
MSRB3	319.444	471.279	167.608	0.355645	-1.49149	0.00203696	0.0201331
CYBRD1	796.093	1010.08	582.103	0.576293	-0.795127	0.00204951	0.0202456
PCDH12	157.498	209.996	104.999	0.500005	-0.999987	0.00205424	0.0202806
LHX6	60.004	80.573	39.4351	0.489433	-1.03082	0.00206683	0.0203932
ISLR	1140.86	1466.81	814.906	0.555565	-0.847974	0.00208289	0.0205399
CD6	166.865	210.828	122.902	0.582948	-0.77856	0.00208836	0.0205702
SERPINA7	12.6542	1.97304	23.3353	11.8271	3.56402	0.00208729	0.0205702
ITPRIPL2	1530.69	1796.36	1265.02	0.704215	-0.505912	0.0021074	0.0207459
INHA	7.11024	12.9402	1.28026	0.0989362	-3.33736	0.00211788	0.0208252
PIK3CG	59.8448	82.0762	37.6134	0.458275	-1.12572	0.00211732	0.0208252
MYOF	2875.91	3363.94	2387.88	0.709846	-0.494422	0.00212013	0.0208354
SASH1	395.886	477.09	314.682	0.659587	-0.600365	0.00212456	0.0208671
RBMS1	337.054	432.863	241.244	0.557321	-0.843418	0.002147	0.0210754
CHRFAM7A	72.8011	105.44	40.1622	0.380901	-1.39251	0.00215113	0.0210845
FAM122B	821.302	674.631	967.973	1.43482	0.520869	0.00215161	0.0210845
HIST2H2BE	266.764	348.08	185.448	0.532774	-0.908403	0.00215092	0.0210845
UGCG	238.481	290.956	186.006	0.639292	-0.645454	0.00216631	0.0212165
SRPK1	3007.43	2530.77	3484.09	1.37669	0.461203	0.00217018	0.0212423
EVC	148.253	223.562	72.9431	0.326276	-1.61583	0.00217148	0.021243
EBP	2554.66	2104.89	3004.44	1.42736	0.513349	0.0021841	0.0213421
RASGRP1	68.2729	90.7391	45.8067	0.504817	-0.986166	0.00218372	0.0213421
DCLK1	24.8152	37.0802	12.5502	0.338462	-1.56294	0.0021945	0.0214316
SH3YL1	1532.4	1277.64	1787.16	1.39879	0.484184	0.00219974	0.0214705
KLF12	197.686	245.917	149.454	0.607739	-0.718477	0.00220801	0.021539
RAP1GAP	1519.49	1990.14	1048.84	0.527019	-0.924074	0.0022225	0.0216681
LOC728392	55.7425	84.0244	27.4607	0.326818	-1.61344	0.00222679	0.0216976
PRSS12	282.591	344.55	220.632	0.640349	-0.643069	0.00223835	0.021798
ERO1LB	111.735	146.216	77.2548	0.528362	-0.920402	0.00224002	0.0218019
STOX1	103.884	75.1571	132.611	1.76445	0.819216	0.00225731	0.0219577
DHRS12	191.741	146.378	237.104	1.6198	0.695818	0.00226742	0.0220435
TMEM140	336.904	403.371	270.436	0.670441	-0.576818	0.00227049	0.0220609
COL7A1	673.902	999.945	347.859	0.347879	-1.52334	0.00227263	0.0220692
LAP3	2567.42	2992.03	2142.8	0.716167	-0.481631	0.00227535	0.0220761
VSIG10L	58.5892	78.408	38.7704	0.49447	-1.01605	0.0022759	0.0220761
FAM46B	38.8331	55.3833	22.283	0.402341	-1.31351	0.0022772	0.0220762
ANGPTL1	28.0697	47.7081	8.4312	0.176724	-2.50043	0.002303	0.0223138
CSPG4	537.835	772.735	302.935	0.39203	-1.35096	0.00231065	0.0223628
GGT7	417.612	317.678	517.546	1.62915	0.704124	0.00231011	0.0223628
GULP1	179.66	238.177	121.143	0.508625	-0.975326	0.00232093	0.0224496
GPR34	71.4436	95.1286	47.7585	0.502041	-0.994122	0.00232659	0.0224909
SLAIN1	59.5016	84.4445	34.5587	0.409247	-1.28896	0.00232782	0.0224909
HVCN1	76.4277	100.318	52.5372	0.523705	-0.933173	0.00233404	0.0225383
SLFN11	289.384	368.628	210.139	0.570058	-0.81082	0.00233778	0.0225618
ATP2B4	1196.56	1551.59	841.521	0.54236	-0.882676	0.00234014	0.0225719
MGAT4B	6084.74	5057.98	7111.49	1.40599	0.491591	0.00234762	0.0226314
SELP	67.9221	102.727	33.1174	0.322383	-1.63315	0.00236024	0.0227403
HS3ST2	17.1239	26.8314	7.41646	0.27641	-1.85512	0.00237416	0.0228488
STK17B	844.114	993.631	694.597	0.699049	-0.516534	0.00237308	0.0228488
RIMBP3	31.7752	45.8583	17.6921	0.3858	-1.37407	0.00237873	0.02288
LOC654342	357.014	280.176	433.852	1.5485	0.63087	0.00238319	0.02291
NHSL2	12.2688	20.1401	4.39756	0.218349	-2.1953	0.00238557	0.0229201
ARFRP1	871.389	706.146	1036.63	1.46801	0.553866	0.00239354	0.0229711
TNS1	1609.56	2486.22	732.894	0.294782	-1.76228	0.00239295	0.0229711
LAMA5	2063.66	2540.04	1587.27	0.6249	-0.678303	0.0024105	0.0231209
UCHL3	863.867	713.005	1014.73	1.42317	0.50911	0.00241426	0.023144
SCARF2	198.171	258.937	137.406	0.530655	-0.914154	0.00242063	0.0231922
JAZF1	121.175	154.167	88.1821	0.57199	-0.805938	0.0024318	0.0232733
RIMBP3C	24.739	36.9173	12.5607	0.340238	-1.55538	0.00243085	0.0232733
TACC1	2602.87	3072.94	2132.8	0.694059	-0.526869	0.00243445	0.0232857
FAHD1	907.596	740.697	1074.49	1.45065	0.536702	0.00243656	0.023293
C20orf118	377.417	299.695	455.14	1.51868	0.602817	0.00243941	0.023296
SLC25A10	2041.43	1632.65	2450.21	1.50076	0.585692	0.00243959	0.023296
ARHGAP24	111.378	142.917	79.8394	0.558642	-0.840003	0.00244554	0.0233399
JUP	12183.4	9965.12	14401.6	1.4452	0.531271	0.00245389	0.0234065
ITGAV	1940.34	2292.91	1587.76	0.692466	-0.530184	0.00245559	0.0234098
NANOS3	34.098	15.0887	53.1073	3.51967	1.81544	0.00246045	0.0234431
GLB1L2	1554.11	1202.42	1905.8	1.58497	0.66446	0.00246275	0.0234521
MTERF	109.877	79.603	140.152	1.76064	0.816096	0.00247102	0.0235178
RUNX2	158.647	198.643	118.65	0.597305	-0.743461	0.00247644	0.0235563
ISG15	1444.65	1872.39	1016.92	0.543115	-0.880669	0.00249879	0.0237557
KLHDC4	523.815	420.44	627.191	1.49175	0.577004	0.00250274	0.0237801
PHB	6691.33	5051.13	8331.52	1.64944	0.721973	0.00250769	0.0238141
FNDC4	63.5833	92.2742	34.8925	0.378139	-1.40301	0.0025209	0.0239263
CHDH	1063.24	880.125	1246.37	1.41612	0.501947	0.00252459	0.0239461
TBC1D10C	98.7979	127.285	70.3111	0.552392	-0.856237	0.00252577	0.0239461
AMICA1	145.514	181.973	109.055	0.59929	-0.738675	0.00253939	0.0240365
MUC5B	18002.3	26732.2	9272.27	0.346857	-1.52759	0.0025395	0.0240365
NRGN	125.712	158.605	92.8192	0.585221	-0.772946	0.00253745	0.0240365
TMCC2	33.6964	47.8749	19.5179	0.407686	-1.29447	0.00254952	0.0241181
S1PR2	157.511	196.058	118.965	0.606785	-0.720742	0.00255944	0.0241986
NRTN	37.9573	53.3124	22.6022	0.423957	-1.23801	0.00256144	0.0242042
UQCC	1015.44	837.316	1193.57	1.42547	0.511436	0.00256647	0.0242384
EDN1	351.572	251.608	451.536	1.7946	0.843662	0.00256818	0.0242413
TRAF3IP3	75.9256	100.611	51.2401	0.509289	-0.973444	0.00256984	0.0242437
CD96	92.8856	119.461	66.3104	0.555081	-0.84923	0.00257784	0.0243048
STX16	1668.95	1387.66	1950.25	1.40542	0.491001	0.00257915	0.0243048
PCDH7	177.323	242.809	111.837	0.460598	-1.11842	0.00258113	0.0243101
BTN3A3	545.242	647.055	443.428	0.685301	-0.545191	0.00258286	0.0243131
NUDT16L1	723.205	585.131	861.279	1.47194	0.557719	0.00258543	0.024324
BTN3A1	986.384	1158.85	813.913	0.702343	-0.509753	0.00259197	0.0243628
F13A1	318.894	514.977	122.812	0.23848	-2.06806	0.00259381	0.0243628
FNDC1	696.197	1091.71	300.687	0.275428	-1.86025	0.00259351	0.0243628
KCNK15	24.7869	36.7436	12.8301	0.349179	-1.51796	0.00260604	0.0244643
LILRA2	18.883	29.0759	8.69013	0.298877	-1.74237	0.0026229	0.0246091
TEK	107.358	145.416	69.3001	0.476564	-1.06926	0.00262708	0.0246349
CCL3L3	7.73412	13.4585	2.00976	0.14933	-2.74342	0.00263415	0.0246878
HRASLS5	18.293	31.1661	5.41988	0.173903	-2.52365	0.00263723	0.0247032
LEPR	136.115	171.947	100.283	0.583218	-0.777893	0.00264617	0.02476
SCML1	466.301	378.311	554.291	1.46517	0.551071	0.00264611	0.02476
CRCP	990.626	817.379	1163.87	1.42391	0.509857	0.0026577	0.0248544
C19orf70	1141.35	936.99	1345.71	1.43621	0.522265	0.0026867	0.0251119
SEMG1	57.5145	88.7613	26.2677	0.295937	-1.75664	0.00269323	0.0251476
ST6GALNAC2	144.755	185.152	104.357	0.56363	-0.827179	0.00269345	0.0251476
MAP7D3	121.142	153.25	89.0339	0.580973	-0.783457	0.00270698	0.0252603
NDUFB2	1977.58	1637.93	2317.23	1.41473	0.500529	0.0027199	0.0253671
TMEM173	1038.41	1213.84	862.993	0.710963	-0.492153	0.00272338	0.0253857
CYB5B	3657.79	3070.19	4245.4	1.38278	0.467574	0.00273529	0.025483
GPR65	46.9771	64.6511	29.303	0.453249	-1.14162	0.00273936	0.0254932
TMEM176B	4553.98	3702.25	5405.71	1.46011	0.54608	0.00273816	0.0254932
GBAS	1695.18	1423.6	1966.77	1.38154	0.46628	0.00274585	0.0255399
PRKCH	272.367	329.956	214.779	0.650933	-0.61942	0.00274866	0.0255521
PXDN	1269.55	1825.74	713.36	0.390724	-1.35578	0.00277389	0.0257727
OLFM4	33732.4	12977.7	54487	4.19851	2.06988	0.00278067	0.0258218
C17orf90	485.669	389.372	581.967	1.49463	0.579788	0.00278622	0.0258315
GPT2	1749.71	1452.59	2046.84	1.40909	0.494767	0.00278594	0.0258315
SPN	159.853	203.889	115.817	0.56804	-0.815935	0.00278563	0.0258315
COL3A1	35537.2	53143	17931.5	0.33742	-1.56738	0.00279928	0.0258898
FUT11	147.79	185.294	110.285	0.595186	-0.748587	0.00279557	0.0258898
IFI6	2621.58	3490.83	1752.33	0.501981	-0.994296	0.00279998	0.0258898
SLIT2	53.877	81.7567	25.9972	0.317983	-1.65298	0.00280004	0.0258898
VWA2	561.344	337.923	784.764	2.32232	1.21556	0.00279725	0.0258898
CD8B	79.0035	103.21	54.7966	0.530922	-0.913428	0.00280786	0.0259482
TTC37	969.995	804.709	1135.28	1.4108	0.496512	0.00281	0.025954
IL24	48.5735	78.1769	18.9702	0.242657	-2.04301	0.00281491	0.0259749
LCN12	42.5603	23.3519	61.7686	2.64512	1.40333	0.00281528	0.0259749
SOCS1	149.872	186.791	112.954	0.604707	-0.725693	0.00281777	0.025984
ALOX12B	11.8576	19.4991	4.21603	0.216217	-2.20945	0.00282718	0.0260384
ALOX15B	42.842	66.1531	19.5309	0.295238	-1.76005	0.0028263	0.0260384
LOC440944	267.258	211.432	323.085	1.52808	0.611721	0.00282822	0.0260384
ADAMTS6	41.6061	58.0747	25.1375	0.432847	-1.20807	0.00283582	0.0260804
VCL	3447.83	4002.27	2893.38	0.722934	-0.468064	0.00283444	0.0260804
ACSL4	1322.43	1555.74	1089.11	0.700061	-0.514448	0.00283968	0.0260867
FGFR3	613.5	470.129	756.872	1.60993	0.686995	0.00283865	0.0260867
PTPRCAP	253.04	323.486	182.594	0.564459	-0.825058	0.00284105	0.0260867
NLRP1	192.642	286.219	99.0651	0.346116	-1.53067	0.00284419	0.0260897
PIGR	81028.2	62070.1	99986.2	1.61086	0.687831	0.00284441	0.0260897
BIN1	1422.82	1177.64	1668	1.41638	0.502213	0.00286986	0.026291
CYR61	1455.55	1998.31	912.789	0.45678	-1.13043	0.00287094	0.026291
SOSTDC1	107.213	66.3835	148.043	2.23012	1.15712	0.00286924	0.026291
ADAMTS7	160.565	204.073	117.057	0.573602	-0.801879	0.00287396	0.0262964
TNFRSF10D	392.841	507.864	277.818	0.547032	-0.870304	0.00287459	0.0262964
MICB	184.064	227.284	140.844	0.619685	-0.690393	0.00287616	0.0262967
KCTD1	178.679	218.457	138.901	0.635825	-0.653298	0.00288148	0.0263314
MAP4K4	1944.19	2276.05	1612.33	0.70839	-0.497385	0.00288953	0.0263771
SDR42E1	139.681	104.825	174.537	1.66503	0.73555	0.00288955	0.0263771
FN1	22359.5	33869.4	10849.6	0.320336	-1.64234	0.00289269	0.0263917
NCK2	1344.96	1110.31	1579.62	1.42267	0.508605	0.00289876	0.0264331
CBFA2T2	909.767	750.029	1069.5	1.42595	0.511923	0.00290729	0.0264969
DYNLRB1	2416.1	2007.15	2825.05	1.40749	0.493128	0.00291301	0.0265349
CHP2	436.061	265.16	606.963	2.28905	1.19475	0.00291679	0.0265553
CKAP4	3433.39	3993.4	2873.37	0.719531	-0.474871	0.00292292	0.0265962
NID2	528.596	671.705	385.486	0.573892	-0.80115	0.00292437	0.0265962
GPR125	1003.15	834.141	1172.15	1.40522	0.490798	0.00295484	0.026859
EBF1	52.7124	73.6326	31.7921	0.431767	-1.21168	0.00296089	0.0268998
LOC96610	19540.5	26802.7	12278.4	0.458102	-1.12626	0.00296342	0.0269083
LYZ	25707.4	37045	14369.8	0.387902	-1.36624	0.00296495	0.0269083
ZNF587	867.287	718.695	1015.88	1.41351	0.499278	0.00297097	0.0269487
FAM83E	811.579	646.684	976.474	1.50997	0.59452	0.0029875	0.0270843
PON3	78.7257	115.76	41.6912	0.360151	-1.47333	0.00299281	0.0271182
ANXA1	2308.58	3157.84	1459.32	0.462125	-1.11365	0.00300403	0.0272056
HSP90B1	22119.1	25676.7	18561.5	0.722894	-0.468144	0.00301704	0.027309
ATL3	466.506	554.735	378.276	0.681903	-0.552362	0.00301957	0.0273175
NPR1	77.4356	110.421	44.4502	0.402552	-1.31275	0.00302538	0.0273557
ANO10	822.843	676.656	969.031	1.43209	0.518119	0.00303292	0.0274094
FKBP10	2109.56	2656.8	1562.32	0.588046	-0.765998	0.00304246	0.0274812
C19orf26	20.5787	31.0989	10.0586	0.323438	-1.62844	0.0030476	0.0275132
CBX3	4217.16	3565.44	4868.87	1.36557	0.449507	0.00305611	0.0275755
YWHAB	9017.36	7609.25	10425.5	1.3701	0.454285	0.00307042	0.0276901
NOTCH4	242.71	298.392	187.027	0.626785	-0.673957	0.00309584	0.0279047
VIP	79.4485	114.841	44.0559	0.383624	-1.38223	0.00310307	0.0279552
AGR2	27193.8	34353.1	20034.4	0.583191	-0.777959	0.00312704	0.0281027
FRYL	1795.48	1508.37	2082.6	1.38069	0.465393	0.00312671	0.0281027
HSPA12B	86.6611	111.915	61.4067	0.548689	-0.86594	0.00312761	0.0281027
KIF3B	1857.25	1554.1	2160.4	1.39013	0.475221	0.00312142	0.0281027
SGCB	855.343	1008.39	702.299	0.696457	-0.521893	0.00312596	0.0281027
TJP1	1574.7	1834.86	1314.53	0.716421	-0.48112	0.00313756	0.0281774
HRCT1	112.881	74.0737	151.688	2.0478	1.03407	0.00314029	0.0281873
LRRC4C	7.91513	13.6882	2.14201	0.156486	-2.6759	0.00314204	0.0281882
RRS1	955.056	787.574	1122.54	1.42531	0.511276	0.00314523	0.0282021
CHFR	315.506	249.36	381.651	1.53052	0.614026	0.00315862	0.0283075
FAM167B	69.3594	91.2903	47.4285	0.519535	-0.944707	0.00316036	0.0283082
EPB41L1	1636.04	1358.74	1913.34	1.40817	0.493823	0.0031763	0.028411
SMPDL3B	682.612	527.059	838.166	1.59027	0.669272	0.00317629	0.028411
SNCAIP	88.6649	52.1	125.23	2.40364	1.26522	0.00317679	0.028411
CSGALNACT1	190.932	244.386	137.479	0.562548	-0.829953	0.00318079	0.028423
SDK1	110.108	165.607	54.6099	0.329755	-1.60053	0.00318143	0.028423
DGAT1	2760.88	2239.89	3281.87	1.46519	0.551091	0.00318486	0.0284388
SFXN3	1020.52	1190.55	850.495	0.71437	-0.485256	0.00319899	0.0285502
ENPP5	121.98	90.8073	153.153	1.68658	0.754097	0.0032027	0.0285685
ELF5	41.4702	10.3999	72.5405	6.9751	2.80221	0.00321221	0.0286236
MEP1A	1850.44	1179.85	2521.03	2.13673	1.09541	0.00321168	0.0286236
ABCC3	3284.58	2682.15	3887.01	1.44921	0.53527	0.00321444	0.0286287
ZSWIM1	360.443	287.318	433.568	1.50902	0.593612	0.00321634	0.0286307
UTP14A	798.285	660.855	935.714	1.41591	0.501733	0.00322783	0.0287182
ADCK1	270.281	211.535	329.027	1.55543	0.637309	0.00323089	0.0287253
CD8A	197.243	266.177	128.309	0.482046	-1.05276	0.00323197	0.0287253
SYTL3	69.1981	90.9113	47.4849	0.522322	-0.936989	0.00324814	0.0288541
LONRF2	13.9259	24.8286	3.0232	0.121763	-3.03785	0.00325895	0.0289351
GGH	2504.06	1525.43	3482.69	2.28309	1.19099	0.00326176	0.0289452
TJP3	1941.1	1526.29	2355.91	1.54355	0.626253	0.00327181	0.0290194
ENTPD1	860.477	1011.28	709.674	0.701757	-0.510956	0.00328901	0.0291419
TTPAL	473.383	385.038	561.727	1.45889	0.54487	0.00328747	0.0291419
STIM2	635.972	749.416	522.528	0.697247	-0.520258	0.0033063	0.02928
MUC16	44.0542	82.4124	5.69594	0.069115	-3.85486	0.00331276	0.0293221
AHCYL2	1795.6	1346.76	2244.44	1.66655	0.736866	0.00331531	0.0293296
NR4A2	392.902	505.31	280.494	0.555092	-0.8492	0.00332014	0.0293572
APLF	61.5004	41.5392	81.4616	1.96108	0.971646	0.00332482	0.0293835
HEXA	1957.39	2272.75	1642.02	0.722482	-0.468967	0.00333154	0.0294277
NCOA6	1839.8	1536.68	2142.93	1.39452	0.479768	0.00333932	0.0294813
GJA5	148.453	204.739	92.1667	0.450166	-1.15147	0.00334959	0.0295568
PGRMC1	3569.71	3018.35	4121.08	1.36534	0.449259	0.00336203	0.0296514
PROS1	606.339	745.156	467.523	0.627416	-0.672505	0.00336805	0.0296892
MYO1D	7398.99	6236.79	8561.19	1.37269	0.457008	0.00337381	0.0297248
SRRM3	67.2162	108.184	26.2481	0.242624	-2.04321	0.00337573	0.0297265
ACP2	917.777	1068.33	767.225	0.718153	-0.477636	0.00337835	0.0297343
RHOJ	77.4398	102.314	52.566	0.513773	-0.960797	0.00338181	0.0297495
TMEM9	1972.57	1638.24	2306.89	1.40815	0.493797	0.00338791	0.0297879
RILPL2	282.693	341.025	224.36	0.657901	-0.604057	0.00339875	0.029868
TNFRSF11B	449.145	668.431	229.86	0.34388	-1.54002	0.00340071	0.02987
C17orf73	159.878	116.748	203.009	1.73886	0.798145	0.00341418	0.0299729
REEP1	108.906	53.6978	164.113	3.05624	1.61176	0.00343705	0.0301584
FECH	372.594	445.683	299.505	0.672012	-0.57344	0.00344353	0.0301998
LDOC1	67.8492	98.9274	36.7709	0.371696	-1.42781	0.0034524	0.0302621
HTRA1	1303.02	1917.88	688.163	0.358815	-1.47869	0.0034605	0.0303177
AP1M2	2961.75	2477.21	3446.28	1.3912	0.476328	0.00347617	0.0304395
KCNJ3	38.8611	53.99	23.7322	0.439566	-1.18585	0.0034805	0.0304496
MAPK13	2445.55	2043.17	2847.93	1.39388	0.479106	0.00348087	0.0304496
GALE	2251.71	1872.76	2630.66	1.40469	0.490255	0.00349121	0.0305246
ADAMTS14	167.468	213.765	121.171	0.566842	-0.818982	0.00350955	0.0306693
MDK	4089.07	4986.22	3191.91	0.640147	-0.643525	0.00352952	0.0308281
COMMD6	1419.87	1187.07	1652.66	1.39222	0.477382	0.00353845	0.0308905
SLC35D3	97.6909	41.4286	153.953	3.71612	1.8938	0.00355298	0.0310016
CD3D	118.187	148.004	88.3705	0.597081	-0.744002	0.00355796	0.0310136
HIST2H2BF	48.4882	65.3957	31.5807	0.482917	-1.05015	0.00355738	0.0310136
GTPBP5	698.656	570.636	826.677	1.4487	0.534754	0.00357261	0.0311255
SEMA3D	21.6176	38.1088	5.12644	0.134521	-2.8941	0.00358294	0.0311997
P2RY13	50.8189	69.0759	32.5619	0.471393	-1.085	0.00359301	0.0312716
MAGEH1	128.12	163.986	92.2533	0.562569	-0.829898	0.00360483	0.0313585
ZFP3	130.175	97.8349	162.515	1.66111	0.73215	0.00361171	0.0314025
ENPEP	95.7206	122.633	68.8085	0.561094	-0.833685	0.00361409	0.0314073
FUT8	1098.41	1284.03	912.784	0.710872	-0.492338	0.00364465	0.031645
RBP2	99.2401	36.5683	161.912	4.42765	2.14654	0.00364512	0.031645
PTPRF	8790.21	7372.78	10207.6	1.3845	0.469369	0.00365544	0.0317186
APOB48R	1016.68	743.238	1290.11	1.7358	0.795603	0.00366627	0.0317833
KLHL21	839.176	978.128	700.224	0.715882	-0.482206	0.00366659	0.0317833
HOXA13	334.193	268.941	399.445	1.48525	0.570706	0.00367393	0.0318308
UPF3A	655.497	540.161	770.834	1.42704	0.513029	0.00368446	0.031906
CLC	28.7656	46.2664	11.2647	0.243475	-2.03816	0.00368759	0.0319171
MMP25	95.4862	143.401	47.5719	0.331742	-1.59187	0.00369628	0.0319762
CD93	947.321	1338.75	555.895	0.415236	-1.268	0.00369829	0.0319774
ARID3A	248.713	194.884	302.541	1.55241	0.634509	0.00371273	0.0320862
LSM14B	1263.84	1051.12	1476.55	1.40475	0.490313	0.0037156	0.0320949
OSTBETA	54.4186	33.416	75.4212	2.25704	1.17443	0.00372166	0.0321311
ACN9	357.127	286.998	427.257	1.48871	0.574065	0.0037274	0.0321621
APLNR	419.819	576.69	262.948	0.455961	-1.13302	0.00372899	0.0321621
COL4A2	7279.41	9492.03	5066.79	0.533795	-0.905643	0.00373135	0.0321663
NLRC4	27.1767	39.6147	14.7388	0.372054	-1.42642	0.00373833	0.0321942
PRDM16	83.8162	111.421	56.2115	0.504496	-0.987085	0.00373721	0.0321942
FAM171B	54.4034	77.3412	31.4656	0.406842	-1.29746	0.00374464	0.0322324
[truncated: 377 more rows]
